# Supplementary material for: A Rootstock Provides Water Conservation for a Grafted Commercial Tomato (Solanum lycopersicum L.) Line in Response to Mild-Drought Conditions: A Focus on Vegetative Growth and Photosynthetic Parameters
Source: PLoS One. 2014 Dec 22;9(12):e115380. doi: 10.1371/journal.pone.0115380 (PMC4274011; doi:10.1371/journal.pone.0115380)
Supplement: S1 Data — Maximum and minimum temperature and relative humidity in the greenhouse over the length of the experiment – Fig. 1. (XLSX) [file pone.0115380.s001.xlsx]

## Sheet: Sheet1
Author	Erik T Nilsen, Department of Biologicl Sciences, Virginia Tech, USA
Journal	PlosOne
Title	A rootstock provides water conservation for a grafted commercial tomato (Solanum
	lycopersicum L.) line in response to mild-drought conditions: A focus on vegetative
	growth and photosynthetic parameters.
Data Set	Maximum temperature, minimum temperature, maximum relative humidity and minimum relative humidity
Reference	Figure 1
day	T-low	T-high	Rh-high	RH-low
	C	C	%	%
1	19.79	37.79	66.9	47.9
2	16.95	33.6	68.3	48.5
3	17.6	33.27	67.8	51
4	18.1	34.8	60.7	47.7
5	17.2	33.4	61.3	51.2
6	17.5	32.4	67.5	53.9
7	19.3	34	69.1	51.5
8	21.6	33.6	68.2	55.2
9	19.6	33.1	71.1	50.9
10	19.4	26.2	70.1	66.2
11	18.1	35.3	73.9	52.9
12	19.5	40.7	72.6	44
13	21	36.2	71.5	51
14	22.5	32.8	73.2	40.6
15	20.4	33	71.8	50.2
16	20.4	33.1	64.8	48.6
17	19.4	26.2	70.1	66.2
18	18.1	35.3	73.5	53.1
19	19.5	40.7	72.9	44.6
20	20.1	36.2	71.6	51
21	22.5	32.8	73	41.1
22	20.4	33	64.8	49
23	19.4	26.2	70.1	66.3
24	18.1	35.3	75.1	52.9
25	19.5	40.7	72.5	44.1
26	21	36.2	71.2	51
27	22.5	32.8	73.2	41.6
28	20.5	33	64.8	51
29	19.4	37.5	70.1	49.8
30	18.1	35.3	72.5	52.9
31	19.5	40.7	72.5	44.1
32	21	36.2	71.6	51
33	22.5	33	73.2	47.5
34	20.4	33	64.9	49
35	18.1	35.3	75	54
