# Supplementary material for: A Rootstock Provides Water Conservation for a Grafted Commercial Tomato (Solanum lycopersicum L.) Line in Response to Mild-Drought Conditions: A Focus on Vegetative Growth and Photosynthetic Parameters
Source: PLoS One. 2014 Dec 22;9(12):e115380. doi: 10.1371/journal.pone.0115380 (PMC4274011; doi:10.1371/journal.pone.0115380)
Supplement: S2 Data — Greenhouse daily climate information – Fig. 1. (XLS) [file pone.0115380.s002.xls]

## Sheet: Sheet1
Author	Erik T Nilsen, Department of Biologicl Sciences, Virginia Tech, USA
Journal	PlosOne
Title	A rootstock provides water conservation for a grafted commercial tomato (Solanum
	lycopersicum L.) line in response to mild-drought conditions: A focus on vegetative
	growth and photosynthetic parameters.
Data Set	Greenhouse climatic data for 5 days during the growth period
Reference	Figure 1
Day #	Time	Air-temp	RH	PAR
106	0	19.71	66.97	-0.187
106	5	19.62	67.09	-0.196
106	10	19.55	67.16	-0.2
106	15	19.47	67.23	-0.155
106	20	19.4	67.26	-0.113
106	25	19.32	67.34	-0.136
106	30	19.25	67.35	-0.1
106	35	19.18	67.38	-0.105
106	40	19.12	67.52	-0.111
106	45	19.06	67.68	-0.089
106	50	19.01	67.86	-0.086
106	55	18.95	67.96	-0.107
106	100	18.9	68.02	-0.084
106	105	18.86	68.07	-0.078
106	110	18.81	68.01	-0.078
106	115	18.76	67.93	-0.041
106	120	18.7	67.85	-0.042
106	125	18.64	67.81	-0.036
106	130	18.58	67.8	-0.014
106	135	18.52	67.81	-0.021
106	140	18.45	67.84	-0.057
106	145	18.39	67.9	-0.064
106	150	18.33	67.82	-0.057
106	155	18.28	67.72	-0.051
106	200	18.23	67.64	-0.039
106	205	18.18	67.53	-0.042
106	210	18.14	67.49	-0.01
106	215	18.11	67.56	-0.004
106	220	18.08	67.6	-0.009
106	225	18.04	67.69	-0.005
106	230	18.01	67.85	-0.008
106	235	17.99	67.96	-0.022
106	240	17.98	68.04	-0.014
106	245	17.96	68.11	0
106	250	17.94	68.13	0
106	255	17.92	68.19	0
106	300	17.89	68.23	0
106	305	17.86	68.3	-0.001
106	310	17.84	68.34	0
106	315	17.82	68.42	0
106	320	17.81	68.46	0
106	325	17.8	68.54	-0.001
106	330	17.79	68.6	0
106	335	17.78	68.67	0
106	340	17.77	68.73	-0.002
106	345	17.75	68.75	0
106	350	17.72	68.72	0
106	355	17.68	68.67	-0.001
106	400	17.63	68.57	0
106	405	17.56	68.37	-0.003
106	410	17.49	68.17	-0.002
106	415	17.44	68.08	-0.003
106	420	17.41	68.05	-0.003
106	425	17.4	68.06	-0.001
106	430	17.39	68.08	-0.004
106	435	17.38	68.12	-0.005
106	440	17.37	68.15	-0.002
106	445	17.35	68.18	-0.004
106	450	17.33	68.21	-0.009
106	455	17.31	68.26	-0.01
106	500	17.29	68.33	-0.023
106	505	17.27	68.36	-0.011
106	510	17.26	68.44	-0.023
106	515	17.24	68.51	-0.026
106	520	17.22	68.57	-0.036
106	525	17.2	68.59	-0.045
106	530	17.17	68.63	-0.051
106	535	17.15	68.67	-0.047
106	540	17.11	68.59	-0.071
106	545	17.05	68.5	-0.052
106	550	16.96	68.23	-0.049
106	555	16.95	68.3	-0.035
106	600	17.02	67.91	0.061
106	605	17.07	67.52	18.73
106	610	17.16	67.36	31.77
106	615	17.35	67.33	33.11
106	620	17.58	67.2	33.41
106	625	17.76	67.13	33.79
106	630	17.89	67.15	33.78
106	635	17.97	67.36	33.79
106	640	18.01	67.4	34.06
106	645	18.02	67.47	34.72
106	650	18.01	67.5	35.9
106	655	18.01	67.57	37.4
106	700	17.98	67.07	39.18
106	705	18.1	66.85	41.65
106	710	18.41	66.43	44.57
106	715	18.93	66.28	48.82
106	720	19.48	65.63	53.04
106	725	20.18	65.34	57.04
106	730	20.75	65.14	61.23
106	735	21.71	65.06	65.25
106	740	22.31	64.46	68.25
106	745	22.94	64.61	71.3
106	750	23.5	64.54	76.7
106	755	24.07	64.82	80.6
106	800	24.58	64.72	84
106	805	24.99	65.44	87
106	810	25.48	64.27	91
106	815	25.95	64.54	94.8
106	820	26.19	64.05	119.1
106	825	26.48	63.41	112.3
106	830	27.02	62.12	109.9
106	835	27.65	61.35	110.1
106	840	28.4	60.8	121.8
106	845	29.1	60.27	136.6
106	850	29.58	59.76	118.2
106	855	29.81	59.85	314.7
106	900	29.89	60.34	341.8
106	905	29.89	61.01	579.8
106	910	29.94	60.42	443.8
106	915	29.81	58.44	134.5
106	920	29.88	61.87	125.9
106	925	30.3	59.41	138.6
106	930	30.87	59.21	163.2
106	935	31.32	58.57	157.3
106	940	31.47	57.39	411.6
106	945	31.36	55.32	724
106	950	31.22	56.35	321.6
106	955	31.15	56.32	139.1
106	1000	31.43	54.76	142.4
106	1005	31.87	52.76	147.8
106	1010	32.3	52.17	152
106	1015	32.77	51.09	250.4
106	1020	32.91	48.29	979
106	1025	32.86	49.24	558.8
106	1030	32.9	49.52	848
106	1035	32.98	48.9	1061
106	1040	33.01	47.59	1111
106	1045	33.08	47.63	1137
106	1050	33.29	49.07	1156
106	1055	33.52	48.49	1132
106	1100	33.55	48.5	1186
106	1105	33.19	48.12	1180
106	1110	32.74	48.29	416
106	1115	32.37	49.1	686.9
106	1120	31.95	49.42	165
106	1125	31.6	50.46	162.4
106	1130	31.39	50.55	158.9
106	1135	31.23	50.82	160.1
106	1140	31.15	51.82	162
106	1145	31.08	51.81	163.2
106	1150	30.98	51.22	159.7
106	1155	30.97	50.95	162
106	1200	30.88	51.95	163
106	1205	30.91	51.23	162.3
106	1210	30.92	49.9	167.3
106	1215	31	51.81	623.6
106	1220	31.15	49.94	743
106	1225	31.36	50.34	965
106	1230	31.55	50.33	169.2
106	1235	31.61	48.7	172.9
106	1240	31.86	50.46	936
106	1245	32.09	50.09	1339
106	1250	32.17	48.67	1301
106	1255	32.4	49.02	1358
106	1300	32.45	47.62	902
106	1305	32.41	46.87	1283
106	1310	32.29	46.91	1326
106	1315	32.41	46.82	1383
106	1320	32.35	46.02	1358
106	1325	32.45	46.06	1262
106	1330	32.33	45.54	1172
106	1335	32.3	43.59	1001
106	1340	32.11	44.46	871
106	1345	32.25	45.98	672.8
106	1350	32.41	46.7	483.3
106	1355	32.62	46.13	366
106	1400	32.6	45.18	282.9
106	1405	32.54	47.34	198.2
106	1410	32.56	48.14	185.3
106	1415	32.33	46.33	181
106	1420	32.01	45.46	175.8
106	1425	31.9	45.32	176.8
106	1430	32.14	45.74	179
106	1435	32.43	46.13	186.7
106	1440	32.55	45.45	189
106	1445	32.4	45.14	182
106	1450	32.24	45.42	755
106	1455	32.02	45.49	1140
106	1500	32.22	44.88	290.2
106	1505	32.5	44.42	245
106	1510	32.72	44.26	1076
106	1515	33.04	44.92	1039
106	1520	33.09	43.43	1091
106	1525	33.07	44.09	1085
106	1530	33.2	44.58	1007
106	1535	33.09	42.95	1016
106	1540	33.14	43.88	1017
106	1545	33.07	42.56	998
106	1550	32.76	42.26	940
106	1555	32.69	45.15	466.9
106	1600	32.71	43.89	166.6
106	1605	32.9	43.88	456.3
106	1610	33.16	44.21	200.5
106	1615	33.36	44.13	204.2
106	1620	33.28	43.43	264
106	1625	33.38	43.2	240.6
106	1630	33.36	43.24	177.6
106	1635	33.45	44.23	195.7
106	1640	33.37	42.91	424.1
106	1645	33.26	43.72	686.8
106	1650	33.06	43.9	591.5
106	1655	32.97	43.89	307.5
106	1700	32.74	44.3	204.3
106	1705	32.43	45.28	226.2
106	1710	32.26	45.62	489.9
106	1715	32.07	45.56	473.1
106	1720	31.79	45.66	204.8
106	1725	31.48	46.22	161.5
106	1730	31.18	45.33	150.3
106	1735	30.91	45.06	144.9
106	1740	30.74	45.71	136.6
106	1745	30.64	46.17	132.9
106	1750	30.56	45.78	124.4
106	1755	30.42	45.2	124.8
106	1800	30.32	45.46	120.2
106	1805	30.28	46.09	121.5
106	1810	30.24	44.51	280.3
106	1815	30.57	46.25	299.7
106	1820	30.77	46.01	151.3
106	1825	30.71	45.45	105.7
106	1830	30.56	46.56	105.7
106	1835	30.33	46.06	108.5
106	1840	30.03	45.11	104.4
106	1845	29.81	46.91	97.4
106	1850	29.63	47.62	92.6
106	1855	29.46	48.08	87.4
106	1900	29.29	49.12	81.2
106	1905	29.07	51.12	76.9
106	1910	28.82	52.63	71.7
106	1915	28.57	53.67	66.97
106	1920	28.3	54.59	63.82
106	1925	28.06	53.22	60.91
106	1930	27.88	51.43	57.26
106	1935	27.71	51	54.66
106	1940	27.5	51.51	50.89
106	1945	27.27	50.54	47.62
106	1950	27.03	50.23	45.32
106	1955	26.79	50.78	42.95
106	2000	26.57	50.51	41.5
106	2005	26.36	51	39.94
106	2010	26.18	51.37	39.2
106	2015	26.02	51.74	38.72
106	2020	25.87	51.94	38.17
106	2025	25.74	52.08	37.46
106	2030	25.62	52.5	36.64
106	2035	25.5	52.94	35.79
106	2040	25.36	53.17	35.33
106	2045	25.21	53.37	34.7
106	2050	25.07	53.4	34.04
106	2055	24.94	53.65	32.94
106	2100	24.8	53.72	30.16
106	2105	24.67	53.95	28.39
106	2110	24.54	54.26	28.59
106	2115	24.41	54.6	30.53
106	2120	24.27	55.03	32.47
106	2125	24.13	55.34	32.78
106	2130	23.99	55.71	32.77
106	2135	23.86	56.12	32.79
106	2140	23.71	56.63	33.05
106	2145	23.57	57.09	32.77
106	2150	23.44	57.55	30.9
106	2155	23.32	58.06	28.96
106	2200	23.19	58.41	28.89
106	2205	23.01	58.71	7.41
106	2210	22.8	59.08	4.423
106	2215	22.54	59.6	4.452
106	2220	22.27	60.25	4.371
106	2225	22.06	60.57	4.428
106	2230	21.93	60.79	4.469
106	2235	21.87	60.96	4.555
106	2240	21.83	61.06	4.569
106	2245	21.8	61.08	4.601
106	2250	21.76	61.18	4.591
106	2255	21.72	61.24	4.573
106	2300	21.69	61.4	4.562
106	2305	21.63	61.53	0.292
106	2310	21.57	61.69	-0.227
106	2315	21.49	61.9	-0.255
106	2320	21.41	62.09	-0.262
106	2325	21.33	62.28	-0.252
106	2330	21.25	62.45	-0.235
106	2335	21.16	62.65	-0.216
106	2340	21.09	62.88	-0.217
106	2345	21.01	63.08	-0.193
106	2350	20.94	63.28	-0.166
106	2355	20.87	63.48	-0.184
106	0	20.81	63.64	-0.22
106	5	20.73	63.85	-0.202
106	10	20.66	64.03	-0.177
106	15	20.58	64.17	-0.182
106	20	20.51	64.34	-0.08
106	25	20.44	64.51	-0.053
106	30	20.38	64.68	-0.046
106	35	20.31	64.79	-0.047
106	40	20.24	64.91	-0.029
106	45	20.19	65.03	-0.02
106	50	20.15	65.14	-0.05
106	55	20.11	65.22	-0.029
106	100	20.05	65.3	-0.038
106	105	19.99	65.42	-0.06
106	110	19.94	65.47	-0.049
106	115	19.9	65.44	-0.018
106	120	19.87	65.42	-0.007
106	125	19.84	65.47	-0.005
106	130	19.81	65.52	-0.013
106	135	19.77	65.56	-0.024
106	140	19.73	65.59	-0.011
106	145	19.68	65.65	-0.009
106	150	19.63	65.7	-0.004
106	155	19.59	65.73	-0.008
106	200	19.54	65.8	-0.004
106	205	19.49	65.83	-0.003
106	210	19.45	65.85	-0.002
106	215	19.4	65.89	-0.003
106	220	19.36	65.94	-0.009
106	225	19.32	65.97	-0.005
106	230	19.28	65.99	-0.002
106	235	19.23	66.07	0
106	240	19.19	66.09	-0.001
106	245	19.15	66.09	-0.002
106	250	19.1	66.11	0
106	255	19.04	66.17	0
106	300	18.98	66.23	0
106	305	18.93	66.29	-0.001
106	310	18.87	66.34	0
106	315	18.82	66.41	0
106	320	18.76	66.47	-0.001
106	325	18.71	66.53	0
106	330	18.66	66.59	0
106	335	18.62	66.63	-0.001
106	340	18.57	66.69	0
106	345	18.51	66.71	0
106	350	18.46	66.8	-0.001
106	355	18.41	66.81	-0.001
106	400	18.36	66.88	-0.004
106	405	18.31	66.94	-0.004
106	410	18.26	66.93	-0.006
106	415	18.21	66.82	-0.005
106	420	18.16	66.73	-0.01
106	425	18.12	66.66	-0.003
106	430	18.1	66.65	-0.004
106	435	18.09	66.67	0
106	440	18.07	66.75	-0.004
106	445	18.06	66.78	-0.011
106	450	18.03	66.82	-0.007
106	455	18	66.88	-0.005
106	500	17.97	66.96	-0.009
106	505	17.94	67.05	-0.013
106	510	17.92	67.11	-0.035
106	515	17.89	67.2	-0.025
106	520	17.87	67.25	-0.054
106	525	17.83	67.31	-0.089
106	530	17.8	67.42	-0.093
106	535	17.77	67.47	-0.129
106	540	17.74	67.54	-0.101
106	545	17.71	67.6	-0.095
106	550	17.68	67.69	-0.081
106	555	17.66	67.76	-0.068
106	600	17.62	67.83	-0.08
106	605	17.6	67.82	12.21
106	610	17.67	67.73	27.53
106	615	17.86	67.52	28.82
106	620	18.1	67.27	29.82
106	625	18.32	67.12	30.78
106	630	18.51	67.09	31.29
106	635	18.67	67.15	31.48
106	640	18.78	67.27	31.39
106	645	18.86	67.38	31.75
106	650	18.93	67.57	32.42
106	655	18.99	67.66	32.36
106	700	19.05	67.68	31.48
106	705	19.11	67.69	31.55
106	710	19.18	67.8	33.36
106	715	19.27	68	35.35
106	720	19.59	68.45	39.47
106	725	20.06	68.17	45.49
106	730	20.61	67.91	51.68
106	735	21.24	67.92	55.96
106	740	21.9	67.19	60.13
106	745	22.61	66.53	63.43
106	750	23.17	66.06	66.07
106	755	23.78	65.71	70.7
106	800	24.31	64.8	101.3
106	805	24.81	64.27	78.9
106	810	25.32	63.48	84.3
106	815	25.8	60.87	86.3
106	820	26.14	60.56	86.6
106	825	26.53	60.91	89.3
106	830	27	60.74	93.9
106	835	27.56	61.04	96.1
106	840	28.24	60.4	102.9
106	845	28.9	59.89	103.5
106	850	29.29	59.8	104.1
106	855	29.52	59.96	105.8
106	900	29.62	60.45	109.6
106	905	29.65	60.62	110.3
106	910	29.69	60.73	119
106	915	29.76	61.99	119.6
106	920	29.92	62.18	116.4
106	925	30.23	61.6	120.8
106	930	30.67	58.13	123.6
106	935	30.86	59.63	127.5
106	940	30.88	56.07	134.8
106	945	30.7	55.53	165
106	950	30.63	57.26	246.3
106	955	30.75	55.79	134.2
106	1000	31.03	54.55	137.8
106	1005	31.31	52.71	145.6
106	1010	31.69	51.86	155
106	1015	32.2	51.36	413.7
106	1020	32.64	50.86	801
106	1025	32.78	50.47	827
106	1030	32.81	50.15	816
106	1035	33	50.77	958
106	1040	33.19	50.12	990
106	1045	33.27	50.95	899
106	1050	33.13	51.6	958
106	1055	33.07	51.09	1013
106	1100	32.83	50.92	823
106	1105	32.36	51.66	526.2
106	1110	32.01	53.39	384.5
106	1115	31.42	54.53	255.3
106	1120	30.92	57.62	273.8
106	1125	30.61	58.05	284.3
106	1130	30.42	58.7	241.9
106	1135	30.21	59.94	221.1
106	1140	30.05	61.13	276.5
106	1145	30.02	60.11	310.3
106	1150	29.94	58.42	315.4
106	1155	29.95	58.24	323
106	1200	30.09	56.64	406.4
106	1205	30.13	56.27	368.5
106	1210	30.11	56.07	359.5
106	1215	30.31	56.2	359.9
106	1220	30.36	57.34	341.6
106	1225	30.56	57.49	357.8
106	1230	30.9	57.82	343.9
106	1235	31.07	56.44	385.4
106	1240	31.01	54.92	615
106	1245	31.07	55.29	1259
106	1250	31.26	55.51	653.6
106	1255	31.2	55.77	679.7
106	1300	31.27	55.43	1007
106	1305	31.63	54.62	1293
106	1310	31.89	55.22	878
106	1315	31.83	54.9	534.9
106	1320	31.63	54.84	765
106	1325	31.8	54.88	713
106	1330	31.4	55.93	493.8
106	1335	31.16	55.99	412.4
106	1340	30.97	55.91	502.9
106	1345	30.93	55.96	430.7
106	1350	30.82	56.55	304.7
106	1355	30.54	58.18	237
106	1400	30.34	59.63	305.8
106	1405	30.32	61.25	361.1
106	1410	30.08	58.64	221.4
106	1415	29.64	59.64	360
106	1420	29.65	57.86	495.1
106	1425	29.77	57.93	379.2
106	1430	29.66	59.87	319.1
106	1435	29.65	59.06	614.8
106	1440	29.94	56.49	711
106	1445	29.99	57.57	376
106	1450	30.21	57.28	577.4
106	1455	30.05	58.63	314.4
106	1500	29.82	59.61	393.8
106	1505	30.11	56.73	661.6
106	1510	30.3	56.92	337.8
106	1515	30.13	59.7	282.6
106	1520	29.95	59.48	453.3
106	1525	29.93	58.66	495
106	1530	29.89	57.82	283.4
106	1535	29.71	59.6	252.3
106	1540	29.43	58.04	236.2
106	1545	29.1	59.76	274.2
106	1550	28.92	59.41	341.1
106	1555	28.78	61.19	263.3
106	1600	28.71	60.47	403.6
106	1605	28.86	60.02	481
106	1610	29.07	59.59	375.7
106	1615	29.26	60.23	483.9
106	1620	29.45	59.19	441.4
106	1625	29.44	59.45	319.2
106	1630	29.32	60.05	284.7
106	1635	29.12	60.43	351.3
106	1640	29.17	58.48	445.5
106	1645	29.28	60.17	377.5
106	1650	29.22	59.66	289.5
106	1655	29.04	59.61	291.4
106	1700	28.83	59.96	261.8
106	1705	28.66	59.07	285
106	1710	28.63	57.41	254.8
106	1715	28.56	59.95	257.1
106	1720	28.43	60.74	248.6
106	1725	28.36	60.54	250.6
106	1730	28.3	61.29	243.8
106	1735	28.23	61.76	229.8
106	1740	28.16	60.81	214.6
106	1745	28.07	61.49	206.6
106	1750	27.92	61.37	180.4
106	1755	27.69	62.01	172.5
106	1800	27.46	61.11	173.3
106	1805	27.28	61.61	185
106	1810	27.14	61.74	170.4
106	1815	26.98	61.56	157.7
106	1820	26.85	61.71	153.9
106	1825	26.74	61.79	147.8
106	1830	26.64	61.68	167.5
106	1835	26.56	60.34	164.2
106	1840	26.45	61.65	139.6
106	1845	26.31	61.26	132.5
106	1850	26.15	61.49	137.7
106	1855	26.05	61.83	143.1
106	1900	26	61.16	138.8
106	1905	25.92	61.53	132.7
106	1910	25.8	61.46	128.2
106	1915	25.67	61.36	122.7
106	1920	25.53	61.62	116.4
106	1925	25.39	61.89	111.7
106	1930	25.28	61.39	108.4
106	1935	25.17	61.69	104.4
106	1940	25.06	61.65	100.5
106	1945	24.95	61.32	97.1
106	1950	24.92	61.12	94.4
106	1955	24.89	60.82	93.1
106	2000	24.88	60.22	92.3
106	2005	24.89	60.34	92.3
106	2010	24.83	60.5	92
106	2015	24.69	60.38	91.7
106	2020	24.52	60.41	92.3
106	2025	24.35	60.17	92.6
106	2030	24.18	60.27	92.7
106	2035	24.03	59.99	92.9
106	2040	23.9	59.69	93
106	2045	23.75	59.46	93
106	2050	23.61	59.59	92.9
106	2055	23.48	59.41	92.9
106	2100	23.38	59.03	93
106	2105	23.3	59.34	93.1
106	2110	23.21	59.27	92.9
106	2115	23.15	59.28	92.9
106	2120	23.09	59.31	92.9
106	2125	23.04	59.4	93
106	2130	22.97	59.09	92.9
106	2135	22.95	58.39	92.3
106	2140	22.99	57.68	91.9
106	2145	23.07	57.2	92
106	2150	23.17	56.63	92.2
106	2155	23.28	56.42	92.2
106	2200	23.37	55.9	92.5
106	2205	23.43	55.67	12.73
106	2210	23.41	55.47	1.534
106	2215	23.3	54.97	1.534
106	2220	23.15	54.63	1.534
106	2225	22.99	54.22	1.534
106	2230	22.83	54	1.534
106	2235	22.7	54.23	1.534
106	2240	22.6	54.3	1.534
106	2245	22.52	54.42	1.534
106	2250	22.45	54.19	1.533
106	2255	22.36	53.95	1.534
106	2300	22.28	53.88	1.534
106	2305	22.21	53.93	-0.069
106	2310	22.14	54.16	-0.278
106	2315	22.06	54.01	-0.288
106	2320	21.98	54	-0.293
106	2325	21.92	54.17	-0.292
106	2330	21.86	54.17	-0.3
106	2335	21.8	54.24	-0.299
106	2340	21.74	54.44	-0.297
106	2345	21.68	54.74	-0.299
106	2350	21.62	55.1	-0.299
106	2355	21.55	55.32	-0.297
106	0	21.49	55.63	-0.3
106	5	21.44	55.97	-0.289
106	10	21.39	56.24	-0.287
106	15	21.35	56.77	-0.272
106	20	21.3	56.87	-0.294
106	25	21.26	57.35	-0.271
106	30	21.21	57.59	-0.268
106	35	21.15	57.78	-0.279
106	40	21.09	58.2	-0.296
106	45	21.03	58.5	-0.292
106	50	20.96	58.87	-0.273
106	55	20.89	59.05	-0.255
106	100	20.84	59.42	-0.255
106	105	20.79	59.82	-0.237
106	110	20.75	60	-0.23
106	115	20.73	60.4	-0.262
106	120	20.72	60.73	-0.262
106	125	20.69	60.89	-0.235
106	130	20.66	61.12	-0.224
106	135	20.62	61.35	-0.185
106	140	20.59	61.55	-0.221
106	145	20.58	61.78	-0.189
106	150	20.57	61.95	-0.18
106	155	20.56	62.17	-0.199
106	200	20.54	62.27	-0.143
106	205	20.53	62.61	-0.135
106	210	20.52	62.78	-0.164
106	215	20.48	63.08	-0.116
106	220	20.42	63.45	-0.102
106	225	20.35	63.97	-0.054
106	230	20.28	64.49	-0.084
106	235	20.18	65.01	-0.112
106	240	20.08	65.56	-0.107
106	245	19.98	66.06	-0.071
106	250	19.88	66.55	-0.101
106	255	19.79	66.98	-0.056
106	300	19.72	67.43	-0.045
106	305	19.65	67.94	-0.08
106	310	19.6	68.37	-0.037
106	315	19.55	68.7	-0.06
106	320	19.51	68.99	-0.017
106	325	19.45	69.21	-0.024
106	330	19.39	69.44	-0.02
106	335	19.33	69.66	-0.008
106	340	19.28	70	-0.014
106	345	19.24	70.2	-0.013
106	350	19.21	70.4	-0.019
106	355	19.18	70.5	-0.008
106	400	19.16	70.7	-0.005
106	405	19.13	70.9	-0.004
106	410	19.1	71	-0.002
106	415	19.08	71.2	-0.002
106	420	19.06	71.4	-0.001
106	425	19.05	71.5	-0.001
106	430	19.02	71.5	-0.003
106	435	19	71.6	-0.019
106	440	18.98	71.7	-0.004
106	445	18.96	71.8	-0.001
106	450	18.94	71.8	-0.003
106	455	18.92	71.9	-0.001
106	500	18.9	72	0
106	505	18.88	72.1	-0.001
106	510	18.86	72.2	-0.001
106	515	18.85	72.3	0
106	520	18.84	72.4	0
106	525	18.82	72.6	0
106	530	18.81	72.8	-0.002
106	535	18.8	73.1	-0.001
106	540	18.79	73.2	0
106	545	18.79	73.5	0
106	550	18.78	73.6	-0.003
106	555	18.78	73.7	0
106	600	18.78	73.9	-0.003
106	605	18.79	74.1	38.97
106	610	18.86	74.2	90.6
106	615	18.99	74.2	97.8
106	620	19.17	74.4	98.3
106	625	19.36	74.5	98
106	630	19.52	74.6	97.7
106	635	19.66	74.7	98.6
106	640	19.79	74.7	98.5
106	645	19.9	74.6	98.3
106	650	20	74.7	98.3
106	655	20.07	74.6	98.1
106	700	20.14	74.6	98.3
106	705	20.21	74.6	97.9
106	710	20.26	74.5	99.4
106	715	20.31	74.6	102
106	720	20.36	74.7	102.6
106	725	20.5	74.8	101.4
106	730	20.78	75.2	100.2
106	735	21.17	75.1	101.1
106	740	21.71	75	103.4
106	745	22.65	74.1	100.6
106	750	23.51	72.9	101.2
106	755	24.48	71.7	99
106	800	25.34	70.8	99
106	805	25.84	69.31	100.5
106	810	25.97	68.11	101.1
106	815	26.24	67.86	112.7
106	820	26.36	67.56	122.8
106	825	26.46	67.32	125.2
106	830	26.48	67.41	116.3
106	835	26.58	67.1	103.4
106	840	26.68	66.59	101.5
106	845	26.43	66.82	102.2
106	850	26.18	66.99	106.4
106	855	25.94	67.52	103.1
106	900	25.77	67.82	108.5
106	905	25.64	68.31	116.8
106	910	25.54	68.36	129.3
106	915	25.47	68.86	113.9
106	920	25.4	68.32	105.9
106	925	25.33	68.75	106
106	930	25.3	69.95	117.3
106	935	25.33	70.5	113.2
106	940	25.41	71.1	107.9
106	945	25.49	70.1	122.7
106	950	25.54	70.3	121.3
106	955	25.5	70.1	110.7
106	1000	25.46	70.9	108
106	1005	25.43	71.3	101.7
106	1010	25.36	71.4	100.1
106	1015	25.26	71.3	107.9
106	1020	25.2	71.6	120.9
106	1025	25.14	71.3	128.5
106	1030	25.15	71.7	140
106	1035	25.17	71.1	110.4
106	1040	25.13	71.2	110.8
106	1045	25.07	72.1	108.4
106	1050	25.03	72.4	105.1
106	1055	25	72.1	105.6
106	1100	24.97	72.1	103.4
106	1105	24.95	72.9	107.1
106	1110	24.94	72.8	112.8
106	1115	24.96	73.3	102.6
106	1120	24.98	73.8	93.9
106	1125	25.04	73.7	100.3
106	1130	25.06	73.3	98.3
106	1135	25.06	73.4	96.2
106	1140	25.04	73.7	93.6
106	1145	25.03	74.2	96.8
106	1150	25.07	74.4	90.8
106	1155	25.14	74.5	90.8
106	1200	25.17	74.8	89.2
106	1205	25.12	74.8	88.8
106	1210	24.97	74	98.3
106	1215	24.79	73.9	137.6
106	1220	24.73	74.1	221.1
106	1225	24.75	74.5	165.5
106	1230	24.83	75.5	175.3
106	1235	25.19	75.4	483.5
106	1240	25.47	75.1	185.8
106	1245	25.53	74.8	169.5
106	1250	25.61	75.9	309
106	1255	25.72	76.2	361.2
106	1300	26.1	76.8	559.8
106	1305	26.53	76.8	333
106	1310	26.98	75.4	419.9
106	1315	27.55	74.6	857
106	1320	28.52	74	1069
106	1325	29.34	70.7	695.4
106	1330	29.6	69.99	364.2
106	1335	29.59	70.5	221.9
106	1340	29.35	69.95	258.3
106	1345	29.09	70.1	288.2
106	1350	28.79	70.4	224.1
106	1355	28.49	70.1	243.5
106	1400	28.54	71.1	442.8
106	1405	29.03	70.8	454.2
106	1410	29.34	66.62	402.2
106	1415	29.3	68.25	340
106	1420	29.51	68.42	417.3
106	1425	29.86	66.13	538.1
106	1430	30.06	66.86	551.9
106	1435	30.28	63.61	611.5
106	1440	30.42	63.07	1092
106	1445	30.86	61.34	855
106	1450	31.47	59.69	1228
106	1455	32.09	57.99	1200
106	1500	32.5	55.74	1208
106	1505	32.61	54.45	1265
106	1510	32.79	54.35	1135
106	1515	33.12	52.77	342.4
106	1520	33.48	50.45	1011
106	1525	33.63	50.53	1259
106	1530	33.89	48.76	1182
106	1535	33.98	45.96	798
106	1540	33.75	47.79	1029
106	1545	33.84	50.56	774
106	1550	33.49	52.86	511.4
106	1555	33.04	53.34	328.1
106	1600	32.82	53.82	891
106	1605	32.96	52.48	980
106	1610	33.09	53.11	1122
106	1615	33.29	53.33	1198
106	1620	33.53	52.51	1152
106	1625	33.78	52.51	1140
106	1630	34.35	50.55	1144
106	1635	34.74	48.91	1106
106	1640	34.73	50.46	1102
106	1645	34.81	48.44	1035
106	1650	34.81	47.97	1076
106	1655	34.82	47.71	940
106	1700	34.34	47.77	459.3
106	1705	33.39	47.81	456.3
106	1710	32.92	48.14	770
106	1715	32.1	51.2	217.8
106	1720	31.48	53.53	325.5
106	1725	31.1	53.29	416.4
106	1730	30.97	49.47	266.7
106	1735	30.62	48.35	219.9
106	1740	30.27	49.88	199.6
106	1745	30.09	50.42	185.5
106	1750	29.53	52.69	267
106	1755	29.21	53.27	213.7
106	1800	29.18	53.96	224.4
106	1805	29.25	54.35	208
106	1810	29.26	52.96	199.3
106	1815	29.16	52.68	351.6
106	1820	29.27	52.85	507.4
106	1825	29.19	53.27	220
106	1830	28.92	52.97	161.8
106	1835	28.57	52.74	177.9
106	1840	28.28	52.95	193.6
106	1845	27.97	52.83	162.9
106	1850	27.56	53.1	142.3
106	1855	27.14	53.12	139.5
106	1900	26.69	53.06	141.8
106	1905	26.2	53.69	130.1
106	1910	25.81	53.58	128.9
106	1915	25.4	53.58	125.3
106	1920	25.16	53.93	123.5
106	1925	24.94	54.17	123.1
106	1930	24.84	54.43	118.9
106	1935	24.76	54.51	109.9
106	1940	24.74	55.27	107
106	1945	24.67	55.55	105
106	1950	24.55	54.51	101
106	1955	24.51	54.69	98.8
106	2000	24.52	54.2	97.2
106	2005	24.37	54.21	96.1
106	2010	24.12	54.99	95
106	2015	23.72	55.3	94.6
106	2020	23.25	55.74	94.5
106	2025	22.91	56.04	93.4
106	2030	22.6	56.42	93
106	2035	22.35	56.97	93
106	2040	22.09	57.11	92.9
106	2045	21.9	57.17	92.1
106	2050	21.85	57.31	92.2
106	2055	21.9	57.49	92.2
106	2100	21.98	57.95	92.8
106	2105	22.07	58.23	93.1
106	2110	22.12	58.43	93.7
106	2115	22.11	58.34	93.8
106	2120	22.05	58.45	93.9
106	2125	21.97	58.5	94
106	2130	21.84	58.34	94
106	2135	21.72	58.48	94.2
106	2140	21.62	58.52	94.6
106	2145	21.51	58.49	94.8
106	2150	21.38	58.59	94.8
106	2155	21.3	58.86	94.8
106	2200	21.26	59.15	94.2
106	2205	21.2	59.24	13.71
106	2210	21.07	59.35	1.504
106	2215	20.88	59.59	1.504
106	2220	20.69	59.79	1.508
106	2225	20.55	60.01	1.531
106	2230	20.43	60.14	1.532
106	2235	20.27	59.95	1.533
106	2240	20.08	59.83	1.534
106	2245	19.9	59.97	1.526
106	2250	19.76	60.1	1.515
106	2255	19.59	59.86	1.525
106	2300	19.41	59.84	1.509
106	2305	19.21	59.67	0.033
106	2310	19.03	59.82	-0.138
106	2315	18.84	59.78	-0.121
106	2320	18.64	59.81	-0.087
106	2325	18.48	59.99	-0.085
106	2330	18.37	60.2	-0.017
106	2335	18.27	60.38	-0.017
106	2340	18.17	60.49	-0.031
106	2345	18.1	60.69	-0.034
106	2350	18.06	60.69	-0.014
106	2355	18.04	60.73	-0.038
106	0	18.03	60.89	-0.001
106	5	18.06	60.94	-0.012
106	10	18.01	60.89	-0.006
106	15	17.94	61.05	-0.012
106	20	17.85	61.13	-0.002
106	25	17.77	61.25	-0.001
106	30	17.69	61.3	0
106	35	17.64	61.38	0
106	40	17.61	61.5	0
106	45	17.55	61.48	0
106	50	17.45	61.32	0
106	55	17.33	61.19	0
106	100	17.22	61.22	0
106	105	17.21	61.27	0
106	110	17.37	60.96	0
106	115	17.44	60.51	0
106	120	17.39	60.35	-0.001
106	125	17.35	60.44	-0.001
106	130	17.31	60.57	-0.001
106	135	17.25	60.89	-0.006
106	140	17.33	61.16	0
106	145	17.57	60.89	0
106	150	17.66	60.77	-0.003
106	155	17.59	60.75	-0.001
106	200	17.45	60.86	-0.002
106	205	17.52	60.91	-0.004
106	210	17.71	60.26	-0.001
106	215	17.7	59.84	-0.002
106	220	17.63	59.92	-0.004
106	225	17.69	59.84	-0.001
106	230	17.59	59.9	-0.005
106	235	17.56	60.37	-0.011
106	240	17.78	60.35	-0.006
106	245	17.84	60.31	-0.006
106	250	17.77	60.39	-0.005
106	255	17.6	60.79	-0.006
106	300	17.66	61.12	-0.008
106	305	17.84	61.13	-0.032
106	310	17.77	61.13	-0.016
106	315	17.57	61.3	-0.011
106	320	17.55	61.46	-0.016
106	325	17.56	61.65	-0.017
106	330	17.8	61.27	-0.019
106	335	17.77	60.62	-0.018
106	340	17.77	60.59	-0.013
106	345	17.74	60.31	-0.03
106	350	17.61	60.28	-0.022
106	355	17.65	60.14	-0.036
106	400	17.63	60.02	-0.053
106	405	17.67	60.18	-0.081
106	410	17.83	59.86	-0.141
106	415	17.69	59.75	-0.122
106	420	17.76	59.78	-0.069
106	425	17.72	59.56	-0.058
106	430	17.85	59.53	-0.101
106	435	17.82	59.29	-0.117
106	440	17.79	59.1	-0.102
106	445	17.67	59.17	-0.07
106	450	17.62	58.89	-0.122
106	455	17.49	58.74	-0.173
106	500	17.45	58.48	-0.087
106	505	17.55	58.33	-0.079
106	510	17.64	57.88	-0.058
106	515	17.7	57.65	-0.14
106	520	17.64	57.57	-0.157
106	525	17.65	57.46	-0.139
106	530	17.52	57.35	-0.127
106	535	17.6	57.27	-0.138
106	540	17.62	57.15	-0.139
106	545	17.57	57.52	-0.052
106	550	17.57	57.74	-0.128
106	555	17.52	57.79	-0.093
106	600	17.49	58.28	-0.098
106	605	17.64	58.31	39.19
106	610	17.77	57.89	91.8
106	615	17.72	57.89	98.7
106	620	17.98	58.06	99.1
106	625	18.03	58.18	99
106	630	17.87	58.76	99.1
106	635	17.7	59.78	99.1
106	640	17.75	59.94	100.1
106	645	17.77	60.04	100.8
106	650	17.71	59.88	101.7
106	655	17.81	60.6	102.8
106	700	18.09	60.12	104.1
106	705	18.55	60.43	105.3
106	710	19.17	60.07	108.3
106	715	19.64	59.14	112.2
106	720	20.43	58.9	114.5
106	725	20.99	58.44	118.4
106	730	21.49	57.76	122.6
106	735	22	57.72	128
106	740	22.62	57.14	132.7
106	745	23.3	56.49	144.3
106	750	24.05	56.48	151.7
106	755	24.59	56.21	148.8
106	800	24.92	55.75	177.1
106	805	25.1	56.06	218.2
106	810	25.12	55.43	185.6
106	815	24.94	56.41	209.7
106	820	25.05	57.35	387.5
106	825	25.33	56.95	392.4
106	830	25.49	56.97	410.4
106	835	25.83	57.28	488
106	840	26.23	58.08	428.7
106	845	26.35	57.08	201.8
106	850	26.3	57.5	210.3
106	855	26.16	58.3	221.8
106	900	25.95	56.26	208.3
106	905	25.74	55.3	316.2
106	910	25.66	55.32	563.4
106	915	25.84	55.71	487.8
106	920	26.11	55.44	218
106	925	26.43	55.46	208.4
106	930	26.65	56.02	212.5
106	935	26.88	56.63	214.5
106	940	27.17	56.58	218.5
106	945	27.48	55.85	506.5
106	950	27.83	55.75	870
106	955	28.46	55.81	889
106	1000	29.28	55.59	944
106	1005	30.12	53.48	966
106	1010	30.86	51.76	954
106	1015	31.4	50.54	1008
106	1020	31.89	50.66	1034
106	1025	32.17	48.94	1025
106	1030	32.39	49.8	1067
106	1035	32.52	50.14	617.9
106	1040	32.64	51.27	845
106	1045	32.81	50.4	1098
106	1050	33.04	50.13	1153
106	1055	33.17	49.63	1132
106	1100	33.27	49.24	1173
106	1105	33.35	48.92	1197
106	1110	33.21	49.04	1209
106	1115	33.05	48.77	1211
106	1120	32.74	48.55	950
106	1125	32.42	49.57	262.6
106	1130	32.21	50.72	1020
106	1135	32.03	50.36	1245
106	1140	31.79	48.82	1162
106	1145	31.36	50.7	392.5
106	1150	31.09	50.93	232.7
106	1155	30.95	50.89	229.4
106	1200	30.82	49.82	226.3
106	1205	30.57	50.97	211.9
106	1210	30.35	51.88	210.3
106	1215	30.3	51.76	209.1
106	1220	30.37	51.51	209.2
106	1225	30.5	50.95	210
106	1230	30.64	51.5	212.7
106	1235	30.81	51.2	216.4
106	1240	31.06	49.96	220
106	1245	31.26	49.81	222.3
106	1250	31.46	50.05	225.5
106	1255	31.58	49.75	230
106	1300	31.61	49.95	462.9
106	1305	31.74	49.64	1306
106	1310	31.82	51.56	1379
106	1315	31.85	53.16	1342
106	1320	32.01	52.59	1355
106	1325	32.29	50.65	1379
106	1330	32.33	50.9	778
106	1335	32.29	50.21	1367
106	1340	32.25	50.01	638
106	1345	32.04	49.26	242.7
106	1350	31.79	50	1098
106	1355	31.65	50.57	262.2
106	1400	31.72	49.34	235.6
106	1405	31.7	48.25	226
106	1410	31.66	47.99	228
106	1415	31.52	48.34	231.1
106	1420	31.46	48.59	239.3
106	1425	31.47	49.8	889
106	1430	31.57	49.5	1334
106	1435	31.78	49.48	1299
106	1440	31.97	49.64	1036
106	1445	32.03	50.15	993
106	1450	32.06	49.35	1285
106	1455	32.03	50.58	1230
106	1500	32.11	49.66	963
106	1505	32.1	49.27	451
106	1510	32.11	49.86	290.9
106	1515	32.28	49.32	309.9
106	1520	32.38	49.35	333.1
106	1525	32.52	47.22	641.1
106	1530	32.58	48.27	1028
106	1535	32.6	49.17	1112
106	1540	32.67	48.38	1054
106	1545	32.52	49.02	603.6
106	1550	32.31	49.17	430.2
106	1555	32.16	50.07	345
106	1600	32.1	49.59	842
106	1605	31.95	48.93	758
106	1610	32.1	47.89	1152
106	1615	32.36	48.31	1192
106	1620	32.45	47.09	825
106	1625	32.27	47.11	1040
106	1630	31.95	47.46	565
106	1635	31.9	47.99	1064
106	1640	31.99	48.66	988
106	1645	31.95	47.2	886
106	1650	31.94	46.53	525.6
106	1655	31.88	47.75	441.5
106	1700	32.21	46.91	917
106	1705	32.56	45.55	813
106	1710	32.64	45.84	861
106	1715	32.48	45.33	889
106	1720	31.94	45.85	356.6
106	1725	31.45	46.88	359.9
106	1730	31.03	48.34	214.1
106	1735	30.68	47.82	205.7
106	1740	30.45	48.54	202.7
106	1745	30.39	46.84	258.4
106	1750	30.12	48.77	378.5
106	1755	29.9	48.88	211.1
106	1800	29.77	48.13	217.7
106	1805	29.57	47.88	198.9
106	1810	29.5	49.25	201.2
106	1815	29.51	47.62	287.7
106	1820	29.71	48.86	417.4
106	1825	29.82	50.98	209.9
106	1830	29.72	52.46	168.3
106	1835	29.59	51.96	161
106	1840	29.51	50.7	161.8
106	1845	29.39	50.8	185.6
106	1850	29.21	51.71	149.6
106	1855	29.02	52.43	143.1
106	1900	28.84	53.79	140.4
106	1905	28.65	53.97	135.4
106	1910	28.46	53.43	130.8
106	1915	28.26	51.93	127.7
106	1920	28	51.97	122.1
106	1925	27.74	51.99	117.3
106	1930	27.5	51.55	113.5
106	1935	27.25	51.38	109.9
106	1940	26.98	51.38	106.2
106	1945	26.71	51.51	102.7
106	1950	26.42	51.44	99.4
106	1955	26.11	51.44	96.7
106	2000	25.81	51.86	94.6
106	2005	25.51	53	93.5
106	2010	25.22	52.83	92.6
106	2015	24.99	52.84	92.1
106	2020	24.77	52.94	92.3
106	2025	24.55	53.22	92
106	2030	24.33	53.44	92
106	2035	24.12	53.65	92.3
106	2040	23.92	54.08	92.4
106	2045	23.73	54.41	92.4
106	2050	23.55	54.86	92.6
106	2055	23.36	55.1	92.6
106	2100	23.19	55.5	92.7
106	2105	23.02	55.89	92.8
106	2110	22.85	56.12	93
106	2115	22.69	56.1	93.1
106	2120	22.54	56.25	93.2
106	2125	22.41	56.51	93.3
106	2130	22.27	56.62	93.4
106	2135	22.19	57.03	93
106	2140	22.21	57.33	92.5
106	2145	22.3	57.6	92.6
106	2150	22.44	57.61	93
106	2155	22.58	57.64	92.6
106	2200	22.71	57.55	92.4
106	2205	22.79	57.56	13.82
106	2210	22.79	57.66	1.4
106	2215	22.7	57.71	1.369
106	2220	22.58	57.84	1.42
106	2225	22.46	58.09	1.394
106	2230	22.35	58.4	1.422
106	2235	22.27	58.85	1.391
106	2240	22.19	59.19	1.412
106	2245	22.13	59.55	1.43
106	2250	22.07	59.86	1.424
106	2255	22.01	60.19	1.422
106	2300	21.94	60.47	1.437
106	2305	21.87	60.7	-0.033
106	2310	21.79	60.98	-0.276
106	2315	21.7	61.2	-0.297
106	2320	21.61	61.38	-0.292
106	2325	21.52	61.57	-0.293
106	2330	21.44	61.75	-0.296
106	2335	21.36	61.92	-0.278
106	2340	21.28	62.1	-0.294
106	2345	21.21	62.32	-0.292
106	2350	21.15	62.55	-0.291
106	2355	21.08	62.73	-0.293
106	0	21.01	62.88	-0.287
106	5	20.93	63.03	-0.291
106	10	20.84	63.13	-0.284
106	15	20.75	63.26	-0.295
106	20	20.66	63.38	-0.292
106	25	20.59	63.49	-0.294
106	30	20.51	63.57	-0.294
106	35	20.44	63.68	-0.287
106	40	20.37	63.79	-0.273
106	45	20.31	63.89	-0.285
106	50	20.25	64.01	-0.263
106	55	20.2	64.12	-0.276
106	100	20.14	64.21	-0.259
106	105	20.09	64.27	-0.235
106	110	20.03	64.35	-0.233
106	115	19.96	64.43	-0.212
106	120	19.89	64.53	-0.187
106	125	19.83	64.65	-0.199
106	130	19.77	64.72	-0.195
106	135	19.71	64.84	-0.164
106	140	19.65	64.97	-0.184
106	145	19.6	65.1	-0.121
106	150	19.55	65.2	-0.116
106	155	19.51	65.29	-0.089
106	200	19.47	65.4	-0.092
106	205	19.44	65.5	-0.06
106	210	19.42	65.6	-0.095
106	215	19.4	65.66	-0.08
106	220	19.38	65.74	-0.064
106	225	19.35	65.83	-0.07
106	230	19.32	65.87	-0.062
106	235	19.28	65.96	-0.063
106	240	19.23	66.08	-0.051
106	245	19.17	66.16	-0.026
106	250	19.1	66.26	-0.023
106	255	19.03	66.34	-0.015
106	300	18.96	66.31	-0.013
106	305	18.88	66.26	-0.008
106	310	18.8	66.2	-0.017
106	315	18.72	66.14	-0.007
106	320	18.65	66.12	-0.003
106	325	18.58	66.15	-0.014
106	330	18.52	66.23	-0.008
106	335	18.46	66.26	-0.001
106	340	18.4	66.26	-0.001
106	345	18.34	66.28	0
106	350	18.27	66.34	0
106	355	18.2	66.43	-0.004
106	400	18.13	66.51	-0.001
106	405	18.07	66.56	0
106	410	18.02	66.62	-0.001
106	415	17.96	66.69	0
106	420	17.9	66.77	0
106	425	17.85	66.86	0
106	430	17.81	66.91	0
106	435	17.78	66.99	0
106	440	17.75	67.06	0
106	445	17.73	67.07	-0.002
106	450	17.7	67.04	-0.002
106	455	17.7	67.03	-0.001
106	500	17.72	67.02	-0.002
106	505	17.74	67.04	-0.002
106	510	17.77	67.05	-0.007
106	515	17.8	67.1	-0.012
106	520	17.82	67.16	-0.008
106	525	17.83	67.16	-0.004
106	530	17.82	67.16	0
106	535	17.8	67.17	-0.005
106	540	17.77	67.21	-0.001
106	545	17.73	67.18	-0.001
106	550	17.67	67.18	-0.015
106	555	17.59	67.16	-0.008
106	600	17.52	67.21	-0.002
106	605	17.46	67.33	36.94
106	610	17.49	67.48	89.8
106	615	17.65	67.53	97.6
106	620	17.89	67.58	98.1
106	625	18.1	67.58	97.9
106	630	18.28	67.42	98.1
106	635	18.42	67.33	97.8
106	640	18.54	67.15	99
106	645	18.65	67.03	100.4
106	650	18.77	66.99	101.9
106	655	18.88	66.95	104.3
106	700	18.98	66.93	107.6
106	705	19.21	67.09	111.4
106	710	19.56	67.19	117
106	715	19.95	66.91	123.4
106	720	20.72	66.58	129.3
106	725	21.27	65.98	134.8
106	730	21.9	65.64	137.3
106	735	22.6	67.22	137.5
106	740	23.34	68.58	143
106	745	24.42	68.06	152.1
106	750	25.43	67.94	163.7
106	755	26.17	68.19	177
106	800	26.48	68.19	188.8
106	805	26.68	68.52	181.3
106	810	26.72	69.21	179.4
106	815	26.67	69.7	180.4
106	820	26.69	69.88	204.6
106	825	26.7	69.59	225.6
106	830	26.71	69.26	260.7
106	835	26.74	70.6	285.3
106	840	26.72	71.2	276.4
106	845	26.74	70.6	243.2
106	850	26.77	69.84	252
106	855	26.82	70	251
106	900	26.91	70.7	269.4
106	905	27.06	67.86	314.4
106	910	27.26	67.07	407.4
106	915	27.57	66.09	412.5
106	920	27.91	65.08	297.9
106	925	28.25	63.91	300.1
106	930	28.53	62.91	329.2
106	935	28.8	62.34	344.9
106	940	28.98	61.24	334.6
106	945	29.13	61.27	440.9
106	950	29.28	60.36	432.8
106	955	29.49	60.15	516.7
106	1000	29.89	60.03	646
106	1005	30.32	57.56	669.7
106	1010	30.6	57.88	454.8
106	1015	30.61	57.6	452
106	1020	30.61	57.91	496
106	1025	30.58	57.03	437.7
106	1030	30.48	56.71	405.7
106	1035	30.32	57.21	419
106	1040	30.22	58.14	407.4
106	1045	30.18	60.3	417.1
106	1050	30.13	60.47	411.6
106	1055	30.07	62.09	347.9
106	1100	29.92	63.01	344.8
106	1105	29.85	62.77	483.9
106	1110	29.98	60.94	543.8
106	1115	30.16	56.78	688.9
106	1120	30.51	55.42	834
106	1125	30.73	55.77	496.3
106	1130	30.69	56.02	484.1
106	1135	30.83	56.36	629.1
106	1140	30.85	55.98	473
106	1145	30.82	55.55	405.7
106	1150	30.79	55.61	403
106	1155	30.82	53.97	413.1
106	1200	30.87	53.34	401.7
106	1205	30.96	52.88	387.1
106	1210	31.07	50.98	401.2
106	1215	31.2	49.13	432.4
106	1220	31.14	48.17	430.5
106	1225	31.02	49.53	445.2
106	1230	31.01	48.22	436.2
106	1235	31.13	48.28	417.9
106	1240	31.34	47.05	443.8
106	1245	31.49	45.98	447.6
106	1250	31.52	45.28	450.1
106	1255	31.55	45.19	448.4
106	1300	31.49	45.33	450
106	1305	31.35	45.63	496.5
106	1310	31.24	46.97	490.8
106	1315	30.98	50.42	548.5
106	1320	30.91	51.34	655.7
106	1325	30.97	51.38	602.2
106	1330	30.99	52.95	522.3
106	1335	30.97	52.17	493.9
106	1340	30.89	54.88	451.9
106	1345	30.87	54.93	469
106	1350	30.88	54.16	543.9
106	1355	31.02	52.89	457.9
106	1400	31.24	53.15	455.1
106	1405	31.52	52.24	436
106	1410	31.48	53.89	370
106	1415	31.43	52.99	427.3
106	1420	31.5	51.33	405.7
106	1425	31.78	51.6	914
106	1430	32.14	51	973
106	1435	32.35	50.75	752
106	1440	32.4	48.84	595.4
106	1445	32.38	47.85	481
106	1450	32.2	46.67	635.1
106	1455	32.19	46.34	736
106	1500	32.19	46.43	849
106	1505	32.03	48.94	503.7
106	1510	31.97	48.94	535.4
106	1515	31.96	48.19	500.8
106	1520	31.71	48.94	345.5
106	1525	31.28	50.13	341.8
106	1530	30.99	51.46	353.5
106	1535	30.8	51.88	363.1
106	1540	30.63	52.33	379.7
106	1545	30.46	52.76	324.7
106	1550	30.44	53.33	370.5
106	1555	30.66	51.17	455.9
106	1600	30.83	49.05	352.1
106	1605	30.9	51.71	497.1
106	1610	30.9	52.16	329.1
106	1615	30.74	50.91	258.3
106	1620	30.61	50.59	295.3
106	1625	30.43	49.65	318.3
106	1630	30.32	48.92	336.5
106	1635	30.25	49.2	399.7
106	1640	30.2	48.62	303.1
106	1645	30.11	49.06	352.2
106	1650	30.01	50.01	350.6
106	1655	29.92	50.17	289.1
106	1700	29.79	50.41	227
106	1705	29.61	49.72	198.2
106	1710	29.48	50.14	178.5
106	1715	29.27	50.13	172.9
106	1720	29.01	50.03	175.1
106	1725	28.76	50.31	187.3
106	1730	28.62	51.15	150.6
106	1735	28.46	51.42	136.4
106	1740	28.33	51.67	138.9
106	1745	28.21	52.01	162.5
106	1750	28.14	53.18	157.7
106	1755	28.05	53.64	151.9
106	1800	27.9	54.15	129.2
106	1805	27.72	55.1	127.3
106	1810	27.57	55.8	143.1
106	1815	27.46	56.39	152.2
106	1820	27.44	56.11	152.4
106	1825	27.41	56.75	134.7
106	1830	27.38	57.13	138.1
106	1835	27.36	56.94	148.5
106	1840	27.35	57.61	132.8
106	1845	27.32	57.48	126.9
106	1850	27.29	57.63	122.3
106	1855	27.25	57.56	116.7
106	1900	27.2	57.47	111.3
106	1905	27.15	57.52	107.3
106	1910	27.08	57.41	104.2
106	1915	27.01	57.58	109.3
106	1920	26.93	56.94	107.1
106	1925	26.72	57.31	107.7
106	1930	26.47	58.19	102.8
106	1935	26.23	59.11	101.6
106	1940	26.03	59.99	99
106	1945	25.86	60.66	97.6
106	1950	25.74	61.16	95.3
106	1955	25.66	61.54	94.4
106	2000	25.59	61.92	94
106	2005	25.55	62.13	93.7
106	2010	25.5	62.4	93
106	2015	25.46	62.58	92.6
106	2020	25.43	62.82	92.5
106	2025	25.4	63.09	92.6
106	2030	25.36	63.34	92.6
106	2035	25.32	63.37	92.6
106	2040	25.28	63.32	92.6
106	2045	25.24	63.35	92.4
106	2050	25.18	63.33	92
106	2055	25.11	62.72	91.6
106	2100	24.99	62.96	91.9
106	2105	24.87	62.64	92.2
106	2110	24.76	62.76	91.7
106	2115	24.63	63	92.1
106	2120	24.53	63.14	92.5
106	2125	24.42	63.43	92.7
106	2130	24.33	63.32	92.8
106	2135	24.25	63.21	92.6
106	2140	24.17	63.38	92.5
106	2145	24.08	63.52	92.4
106	2150	24.01	63.78	93.3
106	2155	23.94	63.91	93.4
106	2200	23.89	63.99	93
106	2205	23.82	63.99	2.448
106	2210	23.69	63.99	1.265
106	2215	23.49	64.14	1.271
106	2220	23.24	64.39	1.287
106	2225	22.98	64.68	1.32
106	2230	22.74	64.91	1.351
106	2235	22.54	65.28	1.315
106	2240	22.41	65.61	1.37
106	2245	22.35	65.62	1.38
106	2250	22.34	65.54	1.382
106	2255	22.35	65.49	1.36
106	2300	22.36	65.38	1.366
106	2305	22.36	65.25	-0.19
106	2310	22.32	65.18	-0.219
106	2315	22.26	65.08	-0.233
106	2320	22.19	65.05	-0.257
106	2325	22.12	65.08	-0.282
106	2330	22.04	65.18	-0.259
106	2335	21.97	65.34	-0.277
106	2340	21.92	65.55	-0.254
106	2345	21.88	65.75	-0.281
106	2350	21.87	65.92	-0.29
106	2355	21.86	66.05	-0.296
106	0	21.87	66.17	-0.297
106	5	21.87	66.27	-0.283
106	10	21.89	66.34	-0.297
106	15	21.91	66.42	-0.286
106	20	21.92	66.48	-0.296
106	25	21.92	66.53	-0.303
106	30	21.92	66.56	-0.294
106	35	21.91	66.57	-0.299
106	40	21.89	66.63	-0.304
106	45	21.86	66.72	-0.287
106	50	21.83	66.75	-0.297
106	55	21.78	66.83	-0.299
106	100	21.74	66.92	-0.293
106	105	21.69	66.99	-0.302
106	110	21.64	67.08	-0.295
106	115	21.6	67.17	-0.299
106	120	21.57	67.22	-0.3
106	125	21.56	67.3	-0.303
106	130	21.55	67.38	-0.293
106	135	21.56	67.48	-0.289
106	140	21.58	67.5	-0.281
106	145	21.61	67.51	-0.303
106	150	21.64	67.52	-0.294
106	155	21.67	67.52	-0.299
106	200	21.7	67.53	-0.295
106	205	21.72	67.51	-0.296
106	210	21.75	67.44	-0.296
106	215	21.76	67.35	-0.298
106	220	21.77	67.27	-0.302
106	225	21.79	67.18	-0.29
106	230	21.79	67.11	-0.3
106	235	21.8	67.08	-0.288
106	240	21.79	67.11	-0.282
106	245	21.78	67.12	-0.285
106	250	21.77	67.12	-0.23
106	255	21.74	67.13	-0.236
106	300	21.72	67.17	-0.274
106	305	21.7	67.21	-0.267
106	310	21.68	67.23	-0.238
106	315	21.65	67.28	-0.188
106	320	21.62	67.33	-0.266
106	325	21.57	67.35	-0.265
106	330	21.52	67.37	-0.268
106	335	21.45	67.43	-0.285
106	340	21.38	67.47	-0.228
106	345	21.3	67.56	-0.222
106	350	21.21	67.59	-0.221
106	355	21.12	67.67	-0.172
106	400	21.04	67.71	-0.195
106	405	20.95	67.78	-0.168
106	410	20.86	67.82	-0.132
106	415	20.77	67.9	-0.118
106	420	20.69	67.97	-0.133
106	425	20.61	68.02	-0.191
106	430	20.52	68.11	-0.099
106	435	20.44	68.21	-0.093
106	440	20.37	68.29	-0.095
106	445	20.3	68.34	-0.09
106	450	20.23	68.42	-0.132
106	455	20.17	68.5	-0.099
106	500	20.1	68.53	-0.078
106	505	20.04	68.57	-0.089
106	510	19.97	68.59	-0.066
106	515	19.9	68.6	-0.07
106	520	19.82	68.65	-0.059
106	525	19.76	68.73	-0.04
106	530	19.69	68.75	-0.064
106	535	19.63	68.85	-0.076
106	540	19.57	68.89	-0.071
106	545	19.51	68.98	-0.024
106	550	19.46	69.03	-0.049
106	555	19.41	69.09	-0.034
106	600	19.36	69.17	-0.032
106	605	19.33	69.27	43.37
106	610	19.38	69.36	91
106	615	19.54	69.4	97
106	620	19.74	69.37	97.7
106	625	19.92	69.36	97.6
106	630	20.08	69.35	97.3
106	635	20.21	69.34	97.2
106	640	20.33	69.31	98.4
106	645	20.43	69.28	98.8
106	650	20.52	69.26	99.5
106	655	20.62	69.22	101.7
106	700	20.71	69.11	103.6
106	705	20.83	68.98	104.9
106	710	20.96	68.86	107.6
106	715	21.12	68.84	110.4
106	720	21.28	69	113.8
106	725	21.53	69.32	116.7
106	730	21.81	69.07	119.7
106	735	22.14	69.38	122.9
106	740	22.5	68.91	127.7
106	745	23.05	68.34	132.6
106	750	23.82	67.28	137.9
106	755	24.37	66.19	142
106	800	24.77	65.42	147.6
106	805	25.12	64.85	154.2
106	810	25.29	64.12	163.5
106	815	25.49	64.22	168.8
106	820	25.59	63.97	166.4
106	825	25.66	63.72	161.5
106	830	25.69	64.01	164.3
106	835	25.71	63.69	174
106	840	25.74	63.95	184.6
106	845	25.75	62.85	195.7
106	850	25.73	62.35	205.1
106	855	25.73	62.73	211.7
106	900	25.86	62.8	218.4
106	905	25.86	60.79	226
106	910	25.9	62.24	236.2
106	915	25.88	61.77	253.7
106	920	25.97	63.47	271.5
106	925	26.03	63.14	273.4
106	930	26.12	64.84	281.1
106	935	26.19	64.76	274.8
106	940	26.22	63.94	253.7
106	945	26.15	64.13	237.4
106	950	26.1	63.33	264.1
106	955	26.12	63.12	360.8
106	1000	26.19	63.08	348.7
106	1005	26.7	62.31	744
106	1010	27.55	62.67	697.3
106	1015	28.68	62.95	737
106	1020	29.73	61.04	658.7
106	1025	30.4	60.49	535.7
106	1030	30.56	60.68	416.5
106	1035	30.57	60.96	501.3
106	1040	30.55	61.05	416.7
106	1045	30.62	60.22	551.7
106	1050	30.85	59.98	576
106	1055	31.01	59.27	631.9
106	1100	31.03	58.71	586.9
106	1105	31.09	59.27	557.3
106	1110	31.08	59.8	489.8
106	1115	31.03	58.46	544.2
106	1120	30.97	58.16	555.8
106	1125	30.97	58.5	529.8
106	1130	31.1	57.62	478.6
106	1135	31.27	57.62	663.7
106	1140	31.17	57.95	751
106	1145	31.13	57.94	566.5
106	1150	31.16	57.19	497.1
106	1155	31.28	57.42	446.2
106	1200	31.37	56.25	411.4
106	1205	31.31	57.96	391.5
106	1210	31.21	57.39	368.3
106	1215	31.08	57.47	275.4
106	1220	30.94	58.47	340.3
106	1225	30.99	58.04	502.9
106	1230	31.16	58.98	503.3
106	1235	31.3	59.4	489.5
106	1240	31.54	57.8	514.3
106	1245	31.85	56.84	533
106	1250	32.12	56.44	513.2
106	1255	32.34	56.09	516.9
106	1300	32.55	55.85	524.4
106	1305	32.65	55.43	507.5
106	1310	32.68	55.87	571.2
106	1315	32.57	56.58	438.6
106	1320	32.38	56.18	439
106	1325	32.09	56.18	401.5
106	1330	31.81	55.65	420.7
106	1335	31.51	57.44	413
106	1340	31.28	57.48	376.8
106	1345	31.1	58.77	343.8
106	1350	30.9	59.27	284.6
106	1355	30.67	58.34	234.2
106	1400	30.44	59.08	186
106	1405	30.18	59.35	152.4
106	1410	29.88	59.07	140.5
106	1415	29.63	61.01	139.9
106	1420	29.47	62.97	146.3
106	1425	29.34	62.92	148
106	1430	29.14	61.74	159.2
106	1435	28.95	63.51	149.5
106	1440	28.81	64.31	145.7
106	1445	28.68	65.11	136.9
106	1450	28.58	65.42	143.2
106	1455	28.47	66.4	142.7
106	1500	28.35	66.62	136.5
106	1505	28.24	66.7	139.2
106	1510	28.17	67.31	165.4
106	1515	28.23	67.72	296.6
106	1520	28.54	67.59	428.9
106	1525	29.04	64.27	576.8
106	1530	29.67	61.88	742
106	1535	30.32	62.35	792
106	1540	30.95	59.4	674.5
106	1545	31.36	59.15	610
106	1550	31.67	58.71	452.1
106	1555	31.99	57.56	487.7
106	1600	32.31	55.96	664
106	1605	32.66	55.43	741
106	1610	33.04	54.5	824
106	1615	33.46	53.4	886
106	1620	33.73	52.55	843
106	1625	33.89	52.46	795
106	1630	33.96	52.52	748
106	1635	33.93	52.85	692.1
106	1640	33.87	51.92	655.3
106	1645	33.7	51.74	610.5
106	1650	33.44	51.53	498.8
106	1655	33.2	51.5	509.6
106	1700	32.95	53.27	449.8
106	1705	32.75	53.49	421.7
106	1710	32.63	53.83	468.6
106	1715	32.55	53.88	500.8
106	1720	32.36	54.61	414.3
106	1725	32.11	55.34	315.5
106	1730	31.92	57.02	285.9
106	1735	31.76	54.82	273.4
106	1740	31.57	54.51	273
106	1745	31.39	57.79	272.9
106	1750	31.29	58.77	296.6
106	1755	31.15	60.77	267
106	1800	31.07	58.88	255.6
106	1805	30.98	60.69	246.1
106	1810	30.85	61.14	241.2
106	1815	30.74	60.48	232.3
106	1820	30.64	60.48	229.1
106	1825	30.49	59.39	213
106	1830	30.28	61.28	198.7
106	1835	30.15	59.76	190.1
106	1840	29.99	58.94	182.7
106	1845	29.87	58.89	175.7
106	1850	29.78	59.4	168.2
106	1855	29.63	59.21	161.7
106	1900	29.5	58.53	156.5
106	1905	29.42	57.77	151.4
106	1910	29.34	59.94	145.7
106	1915	29.26	58.9	140.7
106	1920	29.15	60.45	135.2
106	1925	29.08	61.72	129.1
106	1930	29.03	60.63	123.3
106	1935	28.93	60.94	117.1
106	1940	28.81	61.74	111.3
106	1945	28.7	62.6	106.1
106	1950	28.59	62.69	101.8
106	1955	28.47	62.86	98.9
106	2000	28.34	62.51	96.3
106	2005	28.26	61.28	95.1
106	2010	28.13	60.7	94.1
106	2015	27.87	59.92	92.8
106	2020	27.53	60.25	92.5
106	2025	27.23	59.71	92.6
106	2030	27.02	59.59	92.7
106	2035	26.84	59.11	92.8
106	2040	26.72	60.22	93.1
106	2045	26.62	59.37	93.3
106	2050	26.55	58.42	93.6
106	2055	26.48	58.47	93.7
106	2100	26.39	58.09	94.1
106	2105	26.29	57.87	94.1
106	2110	26.18	57.74	94.2
106	2115	26.09	58.09	94.2
106	2120	25.99	58.38	94.3
106	2125	25.9	58.51	94.4
106	2130	25.82	58.4	94.8
106	2135	25.75	58.44	95.1
106	2140	25.68	58.68	95.4
106	2145	25.62	58.5	95.3
106	2150	25.55	58.38	95.2
106	2155	25.5	58.57	95
106	2200	25.45	58.66	90.8
106	2205	25.36	58.48	1.823
106	2210	25.21	58.37	1.836
106	2215	25.01	58.42	1.82
106	2220	24.76	58.56	1.806
106	2225	24.51	58.95	1.775
106	2230	24.27	59.27	1.796
106	2235	24.05	59.95	1.738
106	2240	23.84	60.62	1.68
106	2245	23.65	61.25	1.624
106	2250	23.45	61.77	1.656
106	2255	23.28	62.17	1.652
106	2300	23.13	62.79	1.564
106	2305	22.99	63.42	-0.199
106	2310	22.85	64.02	-0.201
106	2315	22.71	64.6	-0.221
106	2320	22.57	65.16	-0.242
106	2325	22.43	65.79	-0.217
106	2330	22.29	66.43	-0.254
106	2335	22.17	67.08	-0.246
106	2340	22.14	67.47	-0.28
106	2345	22.19	67.66	-0.283
106	2350	22.28	67.77	-0.283
106	2355	22.38	67.8	-0.276
