# Supplementary material for: A Rootstock Provides Water Conservation for a Grafted Commercial Tomato (Solanum lycopersicum L.) Line in Response to Mild-Drought Conditions: A Focus on Vegetative Growth and Photosynthetic Parameters
Source: PLoS One. 2014 Dec 22;9(12):e115380. doi: 10.1371/journal.pone.0115380 (PMC4274011; doi:10.1371/journal.pone.0115380)
Supplement: S3 Data — Leaf number by date – Text. (XLS) [file pone.0115380.s003.xls]

## Sheet: Sheet1
Author	Erik T Nilsen, Department of Biologicl Sciences, Virginia Tech, USA
Journal	PlosOne
Title	A rootstock provides water conservation for a grafted commercial tomato (Solanum
	lycopersicum L.) line in response to mild-drought conditions: A focus on vegetative
	growth and photosynthetic parameters.
Data Set	Total number of leaves per plant data file
Reference	Figure 2
Color references: Green = BHN602/Cheung Gang; Yellow =BHN602 ; Orange = BHN602/jjack
		Day #		1	6	9	11	13	16	19	22	25	28	32
Plant #	accession	flag color	wet/dry	2011-03-23	2011-03-28	2011-03-31	2011-04-02	2011-04-04	2011-04-07	2011-04-10	2011-04-13	2011-04-16	2011-04-19	2011-04-22
1	602	yellow	wet	5	8	11	11	14	19	25	24	38	45	72
2	602	yellow	wet	5	8	10	10	12	16	22	30	37	37	66
3	602	yellow	wet	5	8	10	10	14	20	21	28	28	40	61
4	602	yellow	wet	5	8	10	13	13	20	25	25	29	36	67
5	602	yellow	dry	5	7	8	10	11	16	23	20	24	34	55
6	602	yellow	dry	5	7	8	9	11	20		25	27	29	45
8	602	yellow	wet	5	8	10	10	12	16	19	28	31	35	80
9	602	yellow	wet	5	7	9	10	13	22	25	26	36	26	63
10	602	yellow	dry	5	7	10	10	11	20	23	27	33	31	58
11	602	yellow	wet	5	8	10	11	13	16	26	26	30	38	64
12	602	yellow	wet	5	8	10	9	11	17	23	30	32	32	58
13	602	yellow	wet	5	7	9	9	14	18	22	28	37	35	61
14	602	yellow	wet	5	9	10	11		25	26	30	35	35	81
15	602	yellow	dry	5	7	11	11	12	18	27	28	26	27	61
16	602	yellow	dry	5	7	11	13	17	20	25	29	28	31	55
17	602	yellow	dry	5	9	11	12	13	17	21	22	26	31	44
18	602	yellow	dry	5	7	9	10	12	15	27	26	30	33	42
19	602	yellow	dry	5	6	10	10	13	19	24	28	29	35	56
20	602	yellow	dry	5	8	11	12	12	20	22	29	60	30	62
21	602/jjack	orange	wet	5	9	11	15	13	22	21	23	29	29	60
22	602/jjack	orange	dry	5	8	11	12	16	21	25	27	30	34	52
24	602/jjack	orange	wet	5	8	11	12	13	18	23	31	38	40	86
25	602/jjack	orange	wet	5	8	11	11	14	17	24	26	30	32	65
26	602/jjack	orange	wet	5	7	10	13	13	15	20	22	32	32	47
27	602/jjack	orange	dry	5	8	11	10	16	24	26	24	27	30	61
28	602/jjack	orange	wet	5	7	9	9	12	18	23	27	32	34	43
29	602/jjack	orange	wet	5	8	11	11	11	14	16	22	21	27	45
30	602/jjack	orange	wet	5	9	11	11	11	21	19	22	29	34	65
31	602/jjack	orange	wet	5	7	11	12	13	19	20	25	27	33	71
32	602/jjack	orange	dry	5	7	11	11	13	21	21	23	23	25	63
33	602/jjack	orange	wet	5	7	11	12	15	20	24	22	34	31	70
34	602/jjack	orange	wet	5	8	12	13	11	18	16	23	32	26	53
35	602/jjack	orange	dry	5	6	10	10	11	15	20	21	25	29	54
36	602/jjack	orange	dry	5	7	10	10	13	20	26	22	26	29	48
37	602/jjack	orange	dry	5	7	12	11	14	23	24	26	27	25	72
38	602/jjack	orange	dry	5	8	11	13	15	16	29	26	25	25	53
39	602/jjack	orange	dry	5	8	10	13	13	13	25	23	23	30	55
40	602/jjack	orange	dry	5	6	9	9	11	20	22	20	22	28	56
41	602/Cheung Gang	green	wet	5	9	10	11	16	20	20	26	39	36	75
42	602/Cheung Gang	green	wet	5	10	11	11	17	20	21	29	30	35	93
43	602/Cheung Gang	green	dry	5	10	13	14	13	24	25	26	29	33	63
44	602/Cheung Gang	green	wet	5	7	10	10	11	18	22	29	36	33	65
45	602/Cheung Gang	green	dry	5	10	12	12	14	21	30	28	30	33	66
46	602/Cheung Gang	green	wet	5	8	10	11	12	18	22	26	28	39	83
47	602/Cheung Gang	green	wet	5	8	10	10	11	14	19	28	32	37	69
48	602/Cheung Gang	green	dry	5	9	11	11	14	21	23	26	31	26	65
49	602/Cheung Gang	green	wet	5	8	10	10	12	17	22	25	28	33	77
50	602/Cheung Gang	green	wet	5	10	10	11	11	17	21	24	34	39	56
											0	0	0
52	602/Cheung Gang	green	wet	5	8	10	10	12	18	26	23	34	45	73
53	602/Cheung Gang	green	wet	5	10	12	13	18	26	21	31	38	38	88
54	602/Cheung Gang	green	wet	5	8	10	10	10	23	25	31	37	34	68
55	602/Cheung Gang	green	dry	5	10	12	11	16	22	26	24	27	32	66
56	602/Cheung Gang	green	dry	5	9	10	12	14	20	23	28	30	31	51
57	602/Cheung Gang	green	dry	5	8	12	12	16	21	22	25	29	29	61
58	602/Cheung Gang	green	dry	5	7	9	14	13	22		23	26	34	47
59	602/Cheung Gang	green	dry	5	7	9	9	13	16	25	22	23	28	55
60	602/Cheung Gang	green	dry	5	8	9	9	10	20	24	23	30	33	66
Mean	all	602	yellow	5	7.57895	9.89474	10.5789	12.6667	18.6316	23.6667	26.7895	32.4211	33.6842	60.5789
SD	all	602	yellow	0	0.768533	0.936586	1.21636	1.49509	2.47679	2.24918	2.71986	7.86212	4.55891	10.4739
Mean	all	602/jjack	orange	5	7.52632	10.6842	11.4737	13.0526	18.6842	22.3158	23.9474	28	30.1579	58.8947
SD	all	602/jjack	orange	0	0.841191	0.82007	1.54087	1.64903	3.09215	3.38383	2.67652	4.43471	3.89106	10.9133
Mean	all	602/Cheung Gang	green	5	8.63158	10.5263	11.1053	13.3158	19.8947	23.1667	24.85	29.55	32.4	67.7368
SD	all	602/Cheung Gang	green	0	1.11607	1.17229	1.44894	2.3817	2.92299	2.66237	6.4177	8.10117	8.73228	11.9063
Mean	prelim	dry plants		5	7.66667	10.3333	10.6667	13.6667	17	23.6667	21	24	29.6667	76.3333
SD	prelim	dry plants			1.1547	0.57735	1.52753	2.51661	2.64575	3.05505	2	1	1.52753	8.0829
Mean	dry	602/Cheung Gang	green	5	8.66667	10.7778	11.5556	13.6667	20.7778	24.75	25	28.3333	31	60
SD	dry	602/Cheung Gang	green	0	1.22474	1.56347	1.81046	1.80278	2.16667	2.49285	2.17945	2.54951	2.73861	7.22842
Mean	wet	602/Cheung Gang	green	5	8.6	10.3	10.7	13	19.1	21.9	27.2	33.6	36.9	74.7
SD	wet	602/Cheung Gang	green	0	1.07497	0.674949	0.948683	2.86744	3.38132	2.13177	2.82056	4.00555	3.63471	11.1061
Mean	dry	602/jjack	orange	5	7.22222	10.5556	11	13.5556	19.2222	24.2222	23.5556	25.3333	28.3333	57.1111
SD	dry	602/jjack	orange	0	0.833333	0.881917	1.41421	1.87824	3.73423	2.81859	2.4037	2.5	3	7.18409
Mean	wet	602/jjack	orange	5	7.8	10.8	11.9	12.6	18.2	20.6	24.3	30.4	31.8	60.5
SD	wet	602/jjack	orange	0	0.788811	0.788811	1.59513	1.3499	2.48551	2.98887	2.98329	4.50185	3.99444	13.6484
Mean	dry	602	yellow	5	7.22222	9.88889	10.7778	12.4444	18.3333	24	26	28.1111	34.5556	53.1111
SD	dry	602	yellow	0	0.833333	1.2693	1.30171	1.87824	1.93649	2.20389	3.16228	2.71314	9.85027	7.52404
Mean	wet	602	yellow	5	7.9	9.9	10.4	12.8889	18.9	23.4	27.5	33.3	35.9	67.3
SD	wet	602	yellow	0	0.567646	0.567646	1.17379	1.05409	2.96086	2.36643	2.17307	3.71334	4.95424	7.94495
Data sorted by color and treatment
		Day #		1	6	9	11	13	16	19	22	25	28	32
Plant #	accession	flag color	wet/dry	2011-03-23	2011-03-28	2011-03-31	2011-04-02	2011-04-04	2011-04-07	2011-04-10	2011-04-13	2011-04-16	2011-04-19	2011-04-22
43	602/Cheung Gang	green	dry	5	10	13	14	13	24	25	26	29	33	63
45	602/Cheung Gang	green	dry	5	10	12	12	14	21	30	28	30	33	66
48	602/Cheung Gang	green	dry	5	9	11	11	14	21	23	26	31	26	65
55	602/Cheung Gang	green	dry	5	10	12	11	16	22	26	24	27	32	66
56	602/Cheung Gang	green	dry	5	9	10	12	14	20	23	28	30	31	51
57	602/Cheung Gang	green	dry	5	8	12	12	16	21	22	25	29	29	61
58	602/Cheung Gang	green	dry	5	7	9	14	13	22		23	26	34	47
59	602/Cheung Gang	green	dry	5	7	9	9	13	16	25	22	23	28	55
60	602/Cheung Gang	green	dry	5	8	9	9	10	20	24	23	30	33	66
41	602/Cheung Gang	green	wet	5	9	10	11	16	20	20	26	39	36	75
42	602/Cheung Gang	green	wet	5	10	11	11	17	20	21	29	30	35	93
44	602/Cheung Gang	green	wet	5	7	10	10	11	18	22	29	36	33	65
46	602/Cheung Gang	green	wet	5	8	10	11	12	18	22	26	28	39	83
47	602/Cheung Gang	green	wet	5	8	10	10	11	14	19	28	32	37	69
49	602/Cheung Gang	green	wet	5	8	10	10	12	17	22	25	28	33	77
50	602/Cheung Gang	green	wet	5	10	10	11	11	17	21	24	34	39	56
52	602/Cheung Gang	green	wet	5	8	10	10	12	18	26	23	34	45	73
53	602/Cheung Gang	green	wet	5	10	12	13	18	26	21	31	38	38	88
54	602/Cheung Gang	green	wet	5	8	10	10	10	23	25	31	37	34	68
22	602/jjack	orange	dry	5	8	11	12	16	21	25	27	30	34	52
27	602/jjack	orange	dry	5	8	11	10	16	24	26	24	27	30	61
32	602/jjack	orange	dry	5	7	11	11	13	21	21	23	23	25	63
35	602/jjack	orange	dry	5	6	10	10	11	15	20	21	25	29	54
36	602/jjack	orange	dry	5	7	10	10	13	20	26	22	26	29	48
37	602/jjack	orange	dry	5	7	12	11	14	23	24	26	27	25	72
38	602/jjack	orange	dry	5	8	11	13	15	16	29	26	25	25	53
39	602/jjack	orange	dry	5	8	10	13	13	13	25	23	23	30	55
40	602/jjack	orange	dry	5	6	9	9	11	20	22	20	22	28	56
21	602/jjack	orange	wet	5	9	11	15	13	22	21	23	29	29	60
24	602/jjack	orange	wet	5	8	11	12	13	18	23	31	38	40	86
25	602/jjack	orange	wet	5	8	11	11	14	17	24	26	30	32	65
26	602/jjack	orange	wet	5	7	10	13	13	15	20	22	32	32	47
28	602/jjack	orange	wet	5	7	9	9	12	18	23	27	32	34	43
29	602/jjack	orange	wet	5	8	11	11	11	14	16	22	21	27	45
30	602/jjack	orange	wet	5	9	11	11	11	21	19	22	29	34	65
31	602/jjack	orange	wet	5	7	11	12	13	19	20	25	27	33	71
33	602/jjack	orange	wet	5	7	11	12	15	20	24	22	34	31	70
34	602/jjack	orange	wet	5	8	12	13	11	18	16	23	32	26	53
5	602	yellow	dry	5	7	8	10	11	16	23	20	24	34	55
6	602	yellow	dry	5	7	8	9	11	20		25	27	29	45
10	602	yellow	dry	5	7	10	10	11	20	23	27	33	31	58
15	602	yellow	dry	5	7	11	11	12	18	27	28	26	27	61
16	602	yellow	dry	5	7	11	13	17	20	25	29	28	31	55
17	602	yellow	dry	5	9	11	12	13	17	21	22	26	31	44
18	602	yellow	dry	5	7	9	10	12	15	27	26	30	33	42
19	602	yellow	dry	5	6	10	10	13	19	24	28	29	35	56
20	602	yellow	dry	5	8	11	12	12	20	22	29	30	60	62
1	602	yellow	wet	5	8	11	11	14	19	25	24	38	45	72
2	602	yellow	wet	5	8	10	10	12	16	22	30	37	37	66
3	602	yellow	wet	5	8	10	10	14	20	21	28	28	40	61
4	602	yellow	wet	5	8	10	13	13	20	25	25	29	36	67
8	602	yellow	wet	5	8	10	10	12	16	19	28	31	35	80
9	602	yellow	wet	5	7	9	10	13	22	25	26	36	26	63
11	602	yellow	wet	5	8	10	11	13	16	26	26	30	38	64
12	602	yellow	wet	5	8	10	9	11	17	23	30	32	32	58
13	602	yellow	wet	5	7	9	9	14	18	22	28	37	35	61
14	602	yellow	wet	5	9	10	11		25	26	30	35	35	81

## Sheet: Sheet2
leaf data from 4/7/11
								lateral shoots
Plant #	accession	flag color	main-stem	total
1	602	yellow	12	19	1	1	1	2	2	2	1
2	602	yellow	9	16	1	1	2	2	1	2	2	1
3	602	yellow	11	20	2	2	1	2	2
4	602	yellow	12	20	1	1	2	2	2	3	1
5	602	yellow	11	16	1	1	3
6	602	yellow	11	20	2	1	2	2	2
8	602	yellow	11	16	1	1	1	1	1	1	1
9	602	yellow	22	22
10	602	yellow	20	20
11	602	yellow	16	16
12	602	yellow	17	17
13	602	yellow	10	18	1	1	2	2	2	2	2
14	602	yellow	25	25
15	602	yellow	12	18	2	1	1	1	1	1	1	2
16	602	yellow	20	20
17	602	yellow	17	17
18	602	yellow	10	15	1	1	2	1
19	602	yellow	11	19	1	1	2	2	2
20	602	yellow	20	20
21	602/jjack	orange	13	22	1	2	1	3	2
22	602/jjack	orange	13	21	2	2	1	2	1	1	1	2	1
24	602/jjack	orange	12	18	1	2	1	1	1	2	1	3	1
25	602/jjack	orange	9	17	2	1	1	2	2	1
26	602/jjack	orange	11	15	4
27	602/jjack	orange	15	24	2	2	2	1	2	2
28	602/jjack	orange	18	18
29	602/jjack	orange	14	14
30	602/jjack	orange	13	21	1	2	1	2	2	1
31	602/jjack	orange	19	19
32	602/jjack	orange	13	21	2	2	2	2
33	602/jjack	orange	12	20	2	1	2	1	2	2	1	1
34	602/jjack	orange	13	18	1	1	1	1	1	1
35	602/jjack	orange	15	15
36	602/jjack	orange	13	20	1	2	1	2	1
37	602/jjack	orange	23	23
38	602/jjack	orange	12	16	1	1	2
39	602/jjack	orange	12	13	1
40	602/jjack	orange	12	20	2	2	1	2	1
41	602/Cheung Gang	green	12	20	1	2	1	2	2	1	1
42	602/Cheung Gang	green	12	20	1	1	2	2	2	1	1	2
43	602/Cheung Gang	green	16	24	2	1	1	2	2	2	2	2
44	602/Cheung Gang	green	10	18	2	1	2	2	1	2	1	2
45	602/Cheung Gang	green
46	602/Cheung Gang	green	11	18	2	2	1	1	1	1	2
47	602/Cheung Gang	green	14	14
48	602/Cheung Gang	green	21	21
49	602/Cheung Gang	green	12	17	1	1	1	1	1	1	1	2
50	602/Cheung Gang	green	11	17	1	1	2	1	1
			11	19	1	1	2	2	2
52	602/Cheung Gang	green	10	18	2	2	1	1	2	1	2	3
53	602/Cheung Gang	green	26	26
54	602/Cheung Gang	green	23	23
55	602/Cheung Gang	green	14	22	1	2	2	1	2
56	602/Cheung Gang	green	13	20	2	2	1	1	1
57	602/Cheung Gang	green	21	21
58	602/Cheung Gang	green	12	22	2	3	5
59	602/Cheung Gang	green	11	16	1	1	1	2
60	602/Cheung Gang	green	20	20
7	602	red	10	14	1	1	1	1
23	602/jjack	red	11	18	2	2	1	1	1
51	602/Cheung Gang	Red	13	21	2	2	1	2	1	1	2
Mean	602	yellow	14.5789	18.6316
SD	602	yellow	4.84557	2.47679
Mean	602/jjack	orange	13.7895	18.6842						mean # leaves / lat for all =			1.52321
SD	602/jjack	orange	3.1899	3.09215
Mean	602/Cheung Gang	green	14.7368	19.7895
SD	602/Cheung Gang	green	4.9311	2.91698
Mean	dry plants	red
SD	dry plants	red
leaf data from 4/10/11
								lateral shoots
Plant #	accession	flag color	main-stem	total
1	602	yellow	13	25	2	2	2	3	3	2	2
2	602	yellow	13	22	1	1	2	3	2	2	3	2
3	602	yellow	11	21	1	3	1	3	2
4	602	yellow	12	25	2	2	3	3	3	4	2
5	602	yellow	14	23	2	2	3	2
6	602	yellow		0
8	602	yellow	13	19	1	2	1	1	1	1	2	2
9	602	yellow	13	25	2	3	2	3	2	2
10	602	yellow	11	23	2	3	3	2	2	2	2
11	602	yellow	14	26	1	3	2	3	3	1	1	1	2
12	602	yellow	12	23	2	3	2	2	2	3
13	602	yellow	11	22	1	2	2	3	3	2	2
14	602	yellow	13	26	2	3	3	3	2	3	3	3
15	602	yellow	14	27	2	3	2	3	3	3
16	602	yellow	12	25	3	2	2	4	2	2
17	602	yellow	12	21	2	2	2	3
18	602	yellow	12	27	3	2	3	3	4	2
19	602	yellow	12	24	2	3	2	3	2	2
20	602	yellow	11	22	3	2	2	2	2	2	2	3
21	602/jjack	orange	12	21	1	1	2	2	3	3	3
22	602/jjack	orange	15	25	2	2	2	2	2	2	3	2
24	602/jjack	orange	12	23	3	2	1	3	2	3	3	3	2
25	602/jjack	orange	12	24	2	3	2	2	3	2	3	2
26	602/jjack	orange	12	20	1	1	5	1
27	602/jjack	orange	14	26	3	3	2	2	2	3
28	602/jjack	orange	12	23	3	3	2	3
29	602/jjack	orange	11	16	1	1	1	2
30	602/jjack	orange	12	19	1	1	2	1	2	2	2
31	602/jjack	orange	12	20	1	1	2	2	2	2	2	3	1
32	602/jjack	orange	12	21	2	2	2	1	2	2
33	602/jjack	orange	14	24	2	3	2	2	1	2	3
34	602/jjack	orange	11	16	1	1	1	1	1	2	3	1
35	602/jjack	orange	11	20	2	2	2	3
36	602/jjack	orange	13	26	2	2	3	3	3	3
37	602/jjack	orange	13	24	2	2	2	2	3	2	2	2	2
38	602/jjack	orange	15	29	3	2	3	4	2
39	602/jjack	orange	14	25	2	2	3	2	2	3	2
40	602/jjack	orange	11	22	2	2	2	2	3	2
41	602/Cheung Gang	green	11	20	1	2	2	2	2	3	1	2
42	602/Cheung Gang	green	11	21	1	1	2	3	3	3	2	3	2	3	3
43	602/Cheung Gang	green	15	25	2	2	2	2	2	2	2	2	2	2
44	602/Cheung Gang	green	14	22	1	2	1	2	2	2	3	4	2	3
45	602/Cheung Gang	green	17	30	2	3	3	3	2	3	2	2	3
46	602/Cheung Gang	green	13	22	1	2	2	2	2	1	2	1	3
47	602/Cheung Gang	green	12	19	1	2	1	1	2	1	3	4
48	602/Cheung Gang	green	13	23	3	2	2	2	1	3	3	2
49	602/Cheung Gang	green	13	22	2	1	2	2	2	1	2	3
50	602/Cheung Gang	green	11	21	1	2	2	3	2	1	2
52	602/Cheung Gang	green	13	26	2	3	3	2	3	1	2	3
53	602/Cheung Gang	green	12	21	2	1	2	2	2	2	2	2
54	602/Cheung Gang	green	13	25	2	2	3	2	3	2	2	3
55	602/Cheung Gang	green	13	26	2	2	3	3	3	2	4
56	602/Cheung Gang	green	14	23	2	2	1	2	2	2	2	2
57	602/Cheung Gang	green	12	22	1	2	2	3	2	3	2	3
58	602/Cheung Gang	green		0
59	602/Cheung Gang	green	13	25	2	2	3	2	3	3	2	3
60	602/Cheung Gang	green	14	24	2	2	2	2	2	2	2
7	602	red	11	21	2	2	2	2	2	3
23	602/jjack	red	13	23	2	2	2	2	2	2	3
51	602/Cheung Gang	Red	15	27	2	2	3	3	2	3	1
Mean	602	yellow	12.3889	22.4211
SD	602	yellow	1.0369	5.85297
Mean	602/jjack	orange	12.5263	22.3158								mean # leaves / lat for all =			2.17718
SD	602/jjack	orange	1.30675	3.38383
Mean	602/Cheung Gang	green	13	21.9474
SD	602/Cheung Gang	green	1.49509	5.91114
Mean	dry plants	red	13	23.6667
SD	dry plants	red	2	3.05505
	Data from 4/13 2001 (Day 22)
								lateral shoots
Plant #	accession	flag color	main-stem	total
1	602	yellow	13	24	1	2	2	2	4	3	3	2	3				2.44444	0.881917
2	602	yellow	14	30	2	2	4	5	3	3	4	3					3.25	1.0351
3	602	yellow	13	28	3	4	3	4	1	3	2	3					2.875	0.991031
4	602	yellow	13	25	1	3	2	3	3	5	3						2.85714	1.21499
5	602	yellow	11	20	1	1	2	2	3	4	1						2	1.1547
6	602	yellow	11	25	2	3	3	3	3	3	3						2.85714	0.377964
8	602	yellow	14	28	2	3	3	3	3	3	2	3	3	1			2.6	0.699206
9	602	yellow	13	26	1	3	3	3	3	3	2	1					2.375	0.916125
10	602	yellow	13	27	3	3	4	3	1	3	3	2	3				2.77778	0.833333
11	602	yellow	13	26	2	3	2	3	3	2	2	3					2.5	0.534522
12	602	yellow	12	30	3	3	4	4	4	4	4	4	1				3.44444	1.01379
13	602	yellow	12	28	3	3	4	3	3	3	4						3.28571	0.48795
14	602	yellow	12	30	3	3	4	4	4	4	4	4	1				3.44444	1.01379
15	602	yellow	14	28	2	3	2	3	4	2	3	4					2.875	0.834523
16	602	yellow	12	29	2	3	3	4	5	3	2						3.14286	1.06904
17	602	yellow	13	22	1	2	2	2	2	5	2						2.28571	1.25357
18	602	yellow	11	26	3	2	3	4	3	2							2.83333	0.752773
19	602	yellow	13	28	2	2	3	3	5	4	2						3	1.1547
20	602	yellow	15	29	2	3	3	3	3	3	2	3	3				2.77778	0.440959
21	602/jjack	orange	14	23	1	1	3	2	2	3	4	3					2.375	1.06066
22	602/jjack	orange	14	27	3	4	3	2	1	2	3	3					2.625	0.916125
24	602/jjack	orange	16	31	3	2	4	3	3	3	3	3	4	3	1		2.90909	0.831209
25	602/jjack	orange	15	26	1	2	3	2	3	2	4	2	1				2.22222	0.971825
26	602/jjack	orange	11	22	2	2	6	1									2.75	2.21736
27	602/jjack	orange	13	24	2	3	2	3	1	2	4						2.42857	0.9759
28	602/jjack	orange	12	27	4	4	3	4									3.75	0.5
29	602/jjack	orange	11	22	2	2	2	2	3								2.2	0.447214
30	602/jjack	orange	13	22	1	1	2	2	3	3	3	2					2.125	0.834523
31	602/jjack	orange	14	25	2	2	2	2	3	3	2	4	3	3			2.6	0.699206
32	602/jjack	orange	13	23	2	2	2	2	2	3							2.16667	0.408248
33	602/jjack	orange	12	22	2	3	2	1	2	3	3	3					2.375	0.744024
34	602/jjack	orange	13	23	2	2	2	2	2	3	3	4	3				2.55556	0.726483
35	602/jjack	orange	11	21	1	2	2	3	2	2	3						2.14286	0.690066
36	602/jjack	orange	13	22	1	2	2	1	3	1	3						1.85714	0.899735
37	602/jjack	orange	13	26	2	3	3	3	2	3	4	3	1	3			2.7	0.823273
38	602/jjack	orange	13	26	1	2	2	3	5	2							2.5	1.3784
39	602/jjack	orange	16	23	1	1	2	1	2	4	3	2					2	1.06904
40	602/jjack	orange	12	20	2	2	2	1	1	3	2	2					1.875	0.64087
41	602/Cheung Gang	green	14	26	1	2	3	3	3	3	3	2	2				2.44444	0.726483
42	602/Cheung Gang	green	15	29	2	2	3	3	4	2	4	3	3	3	4	2	2.91667	0.792961
43	602/Cheung Gang	green	16	26	1	2	2	3	2	2	3	3	3	2	1		2.18182	0.750757
44	602/Cheung Gang	green	15	29	2	3	2	4	3	3	5	3	4				3.22222	0.971825
45	602/Cheung Gang	green	12	28	3	4	3	3	3	4	3	3	4				3.33333	0.5
46	602/Cheung Gang	green	13	26	2	2	3	3	3	3	3	3	1				2.55556	0.726483
47	602/Cheung Gang	green	15	28	2	2	3	3	3	3	3	3	3	4			2.9	0.567646
48	602/Cheung Gang	green	12	26	3	3	2	2	4	3	2	4	1	3			2.7	0.948683
49	602/Cheung Gang	green	13	25	1	3	2	3	3	2	2	2	3	1			2.2	0.788811
50	602/Cheung Gang	green	13	24	2	3	2	3	1	2							2.16667	0.752773
				0
52	602/Cheung Gang	green	11	23	2	1	4	3	2	1	3	1	2	4			2.3	1.1595
53	602/Cheung Gang	green	16	31	2	2	5	3	3	4	3	4	3	3	3	2	3.08333	0.900337
54	602/Cheung Gang	green	16	31	3	3	4	3	2	3	3	4	4	1			3	0.942809
55	602/Cheung Gang	green	12	24	2	2	2	3	3	2	3	3					2.5	0.534522
56	602/Cheung Gang	green	12	28	3	3	3	4	3	3	3						3.14286	0.377964
57	602/Cheung Gang	green	13	25	3	2	2	3	2	5	2						2.71429	1.1127
58	602/Cheung Gang	green	9	23	3	5	6										4.66667	1.52753
59	602/Cheung Gang	green	11	22	2	2	3	1	3	4	2						2.42857	0.9759
60	602/Cheung Gang	green	13	23	2	2	2	3	1	1	3	2	1				1.88889	0.781736
7	602	red	10	19	1	2	2	2	2	1							1.66667	0.516398
23	602/jjack	red	13	21	1	2	2	1	2	1	1	2					1.5	0.534522
51	602/Cheung Gang	Red	13	23	1	2	2	3	2	2	1	2	3	2			2	0.666667
Mean	602	yellow	12.7368	26.7895
SD	602	yellow	1.09758	2.71986
Mean	602/jjack	orange	13.1053	23.9474										mean # leaves / lat for all =			2.60619
SD	602/jjack	orange	1.48678	2.67652
Mean	602/Cheung Gang	green	13.2105	24.85
SD	602/Cheung Gang	green	1.93158	6.4177
Mean	dry plants	red	12	21
SD	dry plants	red	1.73205	2
	Data from 4/16 2001 (Day 25)
								lateral shoots								leaves/lat shoot
Plant #	accession	flag color	main-stem	total												mean	sd
1	602	yellow	16	38	2	4	6	5	5	3	5					4.28571	1.38013
2	602	yellow	16	37	3	2	5	6	5	5	6	5				4.625	1.40789
3	602	yellow	14	28	1	2	2	4	5	5	5	1	5			3.33333	1.80278
4	602	yellow	13	29	2	2	3	4	5	4	4	5	4			3.66667	1.11803
5	602	yellow	14	24	1	2	2	2	3	4	5	1				2.5	1.41421
6	602	yellow	14	27	1	2	3	4	3	4	2					2.71429	1.1127
8	602	yellow	14	31	2	5	3	3	4	4	5	5	5	3		3.9	1.1005
9	602	yellow	15	36	2	5	5	4	5	1	4	5	2	4		3.7	1.49443
10	602	yellow	15	33	3	3	4	4	4	1	3	2				3	1.06904
11	602	yellow	13	30	3	5	2	5	2	3	4					3.42857	1.27242
12	602	yellow	15	32	2	5	3	5	2	5						3.66667	1.50555
13	602	yellow	15	37	3	4	5	5	5	5	5					4.57143	0.786796
14	602	yellow	14	35	2	4	5	5	5	5	6	5	3			4.44444	1.23603
15	602	yellow	13	26	1	3	3	3	3	3	4					2.85714	0.899735
16	602	yellow	13	28	1	2	4	3	5	5	2	3				3.125	1.45774
17	602	yellow	13	26	1	3	3	3	3	4	2					2.71429	0.95119
18	602	yellow	13	30	3	2	3	4	5	3						3.33333	1.0328
19	602	yellow	14	29	2	3	3	4	3	5	5	3				3.5	1.06904
20	602	yellow	15	60	2	3	4	3	33	2	3	4				6.75	10.6335
21	602/jjack	orange	15	29	1	2	4	4	3	4	1	4				2.875	1.3562
22	602/jjack	orange	15	30	4	3	3	3	2	2	3	5	4			3.22222	0.971825
24	602/jjack	orange	19	38	5	2	5	2	5	4	5	4	3			3.88889	1.2693
25	602/jjack	orange	15	30	3	3	4	3	2	5	5	2	1	3		3.1	1.28668
26	602/jjack	orange	16	32	3	3	7	3								4	2
27	602/jjack	orange	12	27	3	4	2	4	2	3	5	3				3.25	1.0351
28	602/jjack	orange	13	32	4	5	3	5	2							3.8	1.30384
29	602/jjack	orange	13	21	2	1	2	2	1	3						1.83333	0.752773
30	602/jjack	orange	15	29	2	2	3	3	4	5	5	6	5			3.88889	1.45297
31	602/jjack	orange	14	27	2	2	2	3	4	5	3	1	4	3		2.9	1.19722
32	602/jjack	orange	14	23	1	2	2	1	3	2	3	4	2			2.22222	0.971825
33	602/jjack	orange	17	34	4	4	5	2	2	3	4	5				3.625	1.18773
34	602/jjack	orange	18	32	3	3	4	1	3	4	3					3	1
35	602/jjack	orange	12	25	1	2	3	3	4	3	1					2.42857	1.13389
36	602/jjack	orange	13	26	2	2	3	2	4	2	4					2.71429	0.95119
37	602/jjack	orange	15	27	1	3	2	3	3	3	3	3	3	3		2.7	0.674949
38	602/jjack	orange	15	25	1	1	3	2	3	5	3	1				2.375	1.40789
39	602/jjack	orange	15	23	1	1	3	2	1	2	3	2				1.875	0.834523
40	602/jjack	orange	12	22	3	2	3	1	1	3	2	2				2.125	0.834523
41	602/Cheung Gang	green	16	39	4	5	5	4	5	4	5	3	2			4.11111	1.05409
42	602/Cheung Gang	green	16	30	1	1	4	3	5	1	4	4	4	6	4	3.36364	1.68954
43	602/Cheung Gang	green	17	29	1	2	3	4	2	3	3	4	3	3	2	2.72727	0.904534
44	602/Cheung Gang	green	15	36	4	4	5	4	4	3	6	4	5			4.33333	0.866025
45	602/Cheung Gang	green	12	30	4	4	3	3	4	3	2	3	1			3	1
46	602/Cheung Gang	green	14	28	1	3	4	5	1	5	3	4	4	5	2	3.36364	1.50151
47	602/Cheung Gang	green	15	32	3	3	1	5	5	5	5	3	3	5		3.8	1.39841
48	602/Cheung Gang	green	14	31	3	4	3	4	3							3.4	0.547723
49	602/Cheung Gang	green	15	28	1	4	1	3	4	4	3	3	2	5	2	2.90909	1.30035
50	602/Cheung Gang	green	14	34	3	4	4	5	4	1	4					3.57143	1.27242
				0
52	602/Cheung Gang	green	15	34	3	3	6	2	5	2	3	3	6	2	5	3.63636	1.5667
53	602/Cheung Gang	green	17	38	3	3	4	6	5	5	4	4	6	4	3	4.27273	1.10371
54	602/Cheung Gang	green	15	37	1	5	5	6	5	3	4	4	5	6	2	4.18182	1.60114
55	602/Cheung Gang	green	14	27	1	2	3	4	3	2	3	4				2.75	1.0351
56	602/Cheung Gang	green	14	30	3	4	3	3	3	3	4	3				3.25	0.46291
57	602/Cheung Gang	green	14	29	4	4	3	2	2	4	4	3				3.25	0.886405
58	602/Cheung Gang	green	12	26	4	4	6									4.66667	1.1547
59	602/Cheung Gang	green	14	23	1	1	2	2	3	1	4	4	4	3	2	2.45455	1.21356
60	602/Cheung Gang	green	16	30	3	3	3	4	1	2	3	3	2			2.66667	0.866025
7	602	red	14	23	1	1	2	2	3	3	3	2	3	2		2.2	0.788811
23	602/jjack	red	13	25	2	2	3	3	2	3	2	2	3	1		2.3	0.674949
51	602/Cheung Gang	Red	14	24	1	2	2	3	2	2	1	1	2	3	1	1.81818	0.750757
Mean	602	yellow	14.1579	32.4211
SD	602	yellow	1.01451	7.86212										mean for all lats =		3.27435
Mean	602/jjack	orange	14.6316	28
SD	602/jjack	orange	1.94966	4.43471
Mean	602/Cheung Gang	green	14.6842	29.55
SD	602/Cheung Gang	green	1.37649	8.10117
Mean	dry plants	red	13.6667	24
SD	dry plants	red	0.57735	1
	Data from 4/19 2001 (Day 29)
								lateral shoots
Plant #	accession	flag color	main-stem	total
1	602	yellow	16	45	4	6	6	7	6	7	3	5	2							5.11111	1.76383
2	602	yellow	17	37	2	2	4	6	6	6	5	2								4.125	1.88509
3	602	yellow																		#DIV/0!	#DIV/0!
4	602	yellow	15	36	3	3	5	4	6	6	5	7	2							4.55556	1.66667
5	602	yellow	15	34	2	3	4	4	6	2										3.5	1.51658
6	602	yellow	14	29	1	2	4	5	3	5	4									3.42857	1.51186
8	602	yellow	15	35	3	5	4	4	4	4	5	5	5	4	2					4.09091	0.94388
9	602	yellow	14	26	1	2	1	2	6	6	5	6	5	2	5	2	1			3.38462	2.10311
10	602	yellow	12	31	3	4	5	3	4	3	3	4								3.625	0.744024
11	602	yellow	15	38	5	6	3	6	3	2	3	4	1							3.66667	1.73205
12	602	yellow	16	32	1	3	6	3	3	5	5	2								3.5	1.69031
13	602	yellow	13	35	3	4	5	5	5	4	5									4.42857	0.786796
14	602	yellow	16	35	1	1	6	6	5	6	6	6	5	6	5	3				4.66667	1.92275
15	602	yellow	12	27	2	3	4	3	3	5	3	4	3	5						3.5	0.971825
16	602	yellow	14	31	2	2	5	3	5	7	1	3								3.5	2
17	602	yellow	12	31	3	4	5	4	3	4	3									3.71429	0.755929
18	602	yellow	14	33	3	3	4	4	5	3										3.66667	0.816497
19	602	yellow	14	35	3	3	5	4	6	6	3									4.28571	1.38013
20	602	yellow	12	30	3	3	4	5	3	4	2	5								3.625	1.06066
21	602/jjack	orange	14	29	2	2	4	3	4	5	5	2								3.375	1.30247
22	602/jjack	orange	17	34	3	4	4	3	3	4	5	4								3.75	0.707107
24	602/jjack	orange	18	40	5	5	4	3	5	6	5	3	1							4.11111	1.53659
25	602/jjack	orange	14	32	3	3	6	3	3	6	3	6	4	2						3.9	1.52388
26	602/jjack	orange	14	32	3	3	7	5												4.5	1.91485
27	602/jjack	orange	14	30	1	3	3	4	5	4	6	4								3.75	1.48805
28	602/jjack	orange	13	34	3	5	4	6	3											4.2	1.30384
29	602/jjack	orange	15	27	3	2	3	3	1	5	1	1								2.375	1.40789
30	602/jjack	orange	16	34	3	2	4	4	5	1	5	6	5							3.88889	1.61589
31	602/jjack	orange	16	33	3	3	3	3	5	5	3	5	5	3						3.8	1.0328
32	602/jjack	orange	12	25	1	2	3	4	3	5	3	2								2.875	1.24642
33	602/jjack	orange	14	31	4	5	4	1	3	2	3	5	5							3.55556	1.424
34	602/jjack	orange	15	26	1	2	4	3	1	6	2	3								2.75	1.66905
35	602/jjack	orange	13	29	3	3	3	4	3	4	2									3.14286	0.690066
36	602/jjack	orange	15	29	2	3	3	2	4	2	4	1								2.625	1.06066
37	602/jjack	orange	13	25	1	3	2	3	3	3	3	3	3	4	3					2.81818	0.750757
38	602/jjack	orange	15	25	1	1	2	3	3	4	5	3	1							2.55556	1.424
39	602/jjack	orange	15	30	2	4	2	2	5	3										3	1.26491
40	602/jjack	orange	14	28	2	4	4	2	2	3	3	4								3	0.92582
41	602/Cheung Gang	green	15	36	3	4	6	5	3	4	6	2	2	2						3.7	1.56702
42	602/Cheung Gang	green	18	35	2	2	4	4	5	2	5	4	5	5	6	4				4	1.3484
43	602/Cheung Gang	green	18	33	1	4	3	5	2	3	3	4	5	3	2					3.18182	1.25045
44	602/Cheung Gang	green	16	33	5	3	1	7	1	3	7	4	6	2						3.9	2.28279
45	602/Cheung Gang	green	13	33	4	4	4	4	4	3	4	4	5							4	0.5
46	602/Cheung Gang	green	16	39	3	4	5	6	5	5	6	5	6	3						4.8	1.13529
47	602/Cheung Gang	green	17	37	3	4	5	5	3	3	4	6	1							3.77778	1.48137
48	602/Cheung Gang	green	14	26	2	1	3	4	2	5	1	1	3	5	5					2.90909	1.6404
49	602/Cheung Gang	green	14	33	1	5	5	4	4	3	4	5	2							3.66667	1.41421
50	602/Cheung Gang	green	15	39	3	6	5	6	4	3										4.5	1.3784
				0
52	602/Cheung Gang	green	18	45	3	6	5	4	9	2	3	4	6	3						4.5	2.06828
53	602/Cheung Gang	green	17	38	3	4	3	4	7	5	6	2	5	5	5	4	3	1		4.07143	1.59153
54	602/Cheung Gang	green	16	34	3	4	5	4	2	4	3	4	5	2						3.6	1.07497
55	602/Cheung Gang	green	15	32	2	4	4	4	3	4	5	4								3.75	0.886405
56	602/Cheung Gang	green	12	31	3	5	4	3	4	3	4	3								3.625	0.744024
57	602/Cheung Gang	green	14	29	1	4	4	3	3	5	5	1	3							3.22222	1.48137
58	602/Cheung Gang	green	14	34	6	6	7	1												5	2.70801
59	602/Cheung Gang	green	15	28	1	3	3	3	3	3	3	2								2.625	0.744024
60	602/Cheung Gang	green	14	33	1	4	5	4	5	1	3	4	4	3						3.4	1.42984
7	602	red	14	28	2	3	3	3	3	5	3	3								3.125	0.834523
23	602/jjack	red	15	30	1	3	4	4	3	4	3	4	4	4	3					3.36364	0.924416
51	602/Cheung Gang	Red	14	31	3	4	3	4	3	1	1	4	3	3						2.9	1.1005
Mean	602	yellow	14.2222	33.3333
SD	602	yellow	1.55509	4.41921
Mean	602/jjack	orange	14.5789	30.1579										mean # leaves / lat for all =			3.66078
SD	602/jjack	orange	1.46499	3.89106
Mean	602/Cheung Gang	green	15.3158	32.4
SD	602/Cheung Gang	green	1.73374	8.73228
Mean	dry plants	red	14.3333	29.6667
SD	dry plants	red	0.57735	1.52753
	Data from 4/22 2001 (Day 32)
Plant #	accession	flag color	main-stem	Lats	Total
1	602	yellow	15	57	72
2	602	yellow	18	48	66
3	602	yellow	18	43	61
4	602	yellow	16	51	67
5	602	yellow	15	40	55
6	602	yellow	16	29	45
8	602	yellow	15	65	80
9	602	yellow	16	47	63
10	602	yellow	13	45	58
11	602	yellow	16	48	64
12	602	yellow	17	41	58
13	602	yellow	14	47	61
14	602	yellow	14	67	81
15	602	yellow	14	47	61
16	602	yellow	14	41	55
17	602	yellow	11	33	44
18	602	yellow	12	30	42
19	602	yellow	15	41	56
20	602	yellow	16	46	62
21	602/jjack	orange	18	42	60
22	602/jjack	orange	16	36	52
24	602/jjack	orange	21	65	86
25	602/jjack	orange	17	48	65
26	602/jjack	orange	17	30	47
27	602/jjack	orange	16	45	61
28	602/jjack	orange	15	28	43
29	602/jjack	orange	18	27	45
30	602/jjack	orange	17	48	65
31	602/jjack	orange	16	55	71
32	602/jjack	orange	15	48	63
33	602/jjack	orange	18	52	70
34	602/jjack	orange	19	34	53
35	602/jjack	orange	16	38	54
36	602/jjack	orange	16	32	48
37	602/jjack	orange	13	59	72
38	602/jjack	orange	15	38	53
39	602/jjack	orange	17	38	55
40	602/jjack	orange	19	37	56
41	602/Cheung Gang	green	17	58	75
42	602/Cheung Gang	green	19	74	93
43	602/Cheung Gang	green	16	47	63
44	602/Cheung Gang	green	12	53	65
45	602/Cheung Gang	green	12	54	66
46	602/Cheung Gang	green	14	69	83
47	602/Cheung Gang	green	16	53	69
48	602/Cheung Gang	green	14	51	65
49	602/Cheung Gang	green	18	59	77
50	602/Cheung Gang	green	15	41	56
52	602/Cheung Gang	green	17	56	73
53	602/Cheung Gang	green	18	70	88
54	602/Cheung Gang	green	17	51	68
55	602/Cheung Gang	green	19	47	66
56	602/Cheung Gang	green	13	38	51
57	602/Cheung Gang	green	15	46	61
58	602/Cheung Gang	green	16	31	47
59	602/Cheung Gang	green	15	40	55
60	602/Cheung Gang	green	15	51	66
7	602	red	16	53	69
23	602/jjack	red	17	58	75
51	602/Cheung Gang	Red	21	64	85
Mean	602	yellow	15	45.5789	60.5789
SD	602	yellow	1.82574	9.97394	10.4739
Mean	602/jjack	orange	16.7895	42.1053	58.8947
SD	602/jjack	orange	1.81288	10.6505	10.9133
Mean	602/Cheung Gang	green	15.6842	52.0526	67.7368
SD	602/Cheung Gang	green	2.10957	11.0427	11.9063
Mean	dry plants	red	18	58.3333	76.3333
SD	dry plants	red	2.64575	5.50757	8.0829
