# Supplementary material for: A Rootstock Provides Water Conservation for a Grafted Commercial Tomato (Solanum lycopersicum L.) Line in Response to Mild-Drought Conditions: A Focus on Vegetative Growth and Photosynthetic Parameters
Source: PLoS One. 2014 Dec 22;9(12):e115380. doi: 10.1371/journal.pone.0115380 (PMC4274011; doi:10.1371/journal.pone.0115380)
Supplement: S4 Data — Shoot length by date – Table 1. (XLS) [file pone.0115380.s004.xls]

## Sheet: Sheet1
Author	Erik T Nilsen, Department of Biologicl Sciences, Virginia Tech, USA
Journal	PlosOne
Title	A rootstock provides water conservation for a grafted commercial tomato (Solanum
	lycopersicum L.) line in response to mild-drought conditions: A focus on vegetative
	growth and photosynthetic parameters.
Data Set	Height (total length) per plant (units = cm )
Reference	Figure 2
Color references: Green = BHN602/Cheung Gang; Yellow =BHN602 ; Orange = BHN602/jjack
2011 experimental period						Bold Numbers include 1 lateral shoot
			Day #	1	6	9	11	13	16	19	22	25	28	32
Plant #	treatment	accession	flag color	2011-03-23	2011-03-28	2011-03-31	2011-04-02	2011-04-04	2011-04-07	2011-04-10	2011-04-13	2011-04-16	2011-04-19	2011-04-23
1	wet	602	yellow	25	53	55	59	92	150	205	335	384	560.556	597
2	wet	602	yellow	25	49	51	56	82	160	255	343	427	488.125	539
3	wet	602	yellow	25	48	51	54	116	124	178	297	396	452.333	469
4	wet	602	yellow	25	53	56	86	112	171	239	305	425	567.667	519
5	dry	602	yellow	25	45	46	49	81	99	148	227	241	295	303
6	dry	602	yellow	25	47	49	53	59	125		280	306	391.429	356
8	wet	602	yellow	25	55	58	63	65	128	191	315	435	610.455	599
9	wet	602	yellow	25	52	57	61	131	146	232	143	507	611.769	542
10	dry	602	yellow	25	55	58	60	65	150	203	309	333	392.75	399
11	wet	602	yellow	25	36	41	46	75	93	222	290	316	465.556	504
12	wet	602	yellow	25	42	46	48	55	131	187	274	319	431.5	450
13	wet	602	yellow	25	35	37	40	73	139	215	276	385	428.857	445
14	wet	602	yellow	25	46	49	54	64	152	290	378	500	744	629
15	dry	602	yellow	25	48	56	58	61	150	178	325	323	453.5	422
16	dry	602	yellow	25	47	48	61	97	153	191	268	330	391.25	399
17	dry	602	yellow	25	49	50	62	80	121	142	254	281	335.714	305
18	dry	602	yellow	25	41	45	50	78	111	176	260	309	344.5	312
19	dry	602	yellow	25	45	49	51	78	140	176	308	336	364.857	351
20	dry	602	yellow	25	46	49	53	58	132	191	316	391	401.5	417
21	wet	602/jjack	orange	25	47	47	76	91	131	206	276	297	382.875	406
22	dry	602/jjack	orange	25	49	50	56	71	170	224	300	348	370.625	329
24	wet	602/jjack	orange	25	43	45	64	104	178	273	417	436	510	633
25	wet	602/jjack	orange	25	43	45	49	73	129	189	274	362	454.1	417
26	wet	602/jjack	orange	25	36	41	62	69	72	115	152	205	269.25	282
27	dry	602/jjack	orange	25	35	41	42	83	138	175	238	290	358.125	364
28	wet	602/jjack	orange	25	46	36	43	62	97	145	182	272	323.4	315
29	wet	602/jjack	orange	25	37	38	41	43	46	103	145	185	282.875	268
30	wet	602/jjack	orange	25	39	39	43	45	117	184	284	420	482.333	479
31	wet	602/jjack	orange	25	43	47	49	73	118	203	325	408	514.8	486
32	dry	602/jjack	orange	25	32	33	40	42	91	144	159	231	300.125	397
33	wet	602/jjack	orange	25	40	42	48	89	150	207	288	346	453.222	438
34	wet	602/jjack	orange	25	35	36	40	44	97	169	232	273	341	330
35	dry	602/jjack	orange	25	41	48	48	51	96	127	213	225	309.857	326
36	dry	602/jjack	orange	25	42	43	46	59	99	154	214	238	295	284
37	dry	602/jjack	orange	25	48	54	55	107	167	214	327	357	407.182	372
38	dry	602/jjack	orange	25	46	48	59	78	93	140	211	268	340.222	304
39	dry	602/jjack	orange	25	47	52	52	53	66	127	203	240	259.833	277
40	dry	602/jjack	orange	25	48	46	49	53	103	149	215	248	333.125	300
41	wet	602/Cheung Gang	green	25	53	55	59	91	162	225	338	450	563.8	565
42	wet	602/Cheung Gang	green	25	59	61	65	119	171	303	416	473	630.083	640
43	dry	602/Cheung Gang	green	25	53	54	61	65	158	246	340	382	443.75	391
44	wet	602/Cheung Gang	green	25	54	56	63	80	157	269	357	493	593.8	580
45	dry	602/Cheung Gang	green	25	46	50	55	55	153	237	323	386	463.556	432
46	wet	602/Cheung Gang	green	25	54	56	60	80	146	244	321	465	631.6	615
47	wet	602/Cheung Gang	green	25	41	43	48	47	83	180	296	380	433.111	470
48	dry	602/Cheung Gang	green	25	48	50	53	13	158	181	307	241	434.818	389
49	wet	602/Cheung Gang	green	25	48	50	52	57	136	217	306	426	484.667	563
50	wet	602/Cheung Gang	green	25	43	45	50	54	112	188	219	334	431.5	439
52	wet	602/Cheung Gang	green	25	44	47	52	77	179	245	345	476	510.5	539
53	wet	602/Cheung Gang	green	25	53	49	58	91	154	235	393	541	673.071	633
54	wet	602/Cheung Gang	green	25	54	59	63	86	164	256	380	539	576.9	574
55	dry	602/Cheung Gang	green	25	47	49	48	77	114	197	290	311	420.875	437
56	dry	602/Cheung Gang	green	25	48	50	54	74	127	258	298	363	400.875	358
57	dry	602/Cheung Gang	green	25	46	49	52	76	127	199	248	354	385.778	391
58	dry	602/Cheung Gang	green	25	30	39	55	91	98		167	191	280.75	277
59	dry	602/Cheung Gang	green	25	47	52	52	74	99	172	222	328	288.125	318
60	dry	602/Cheung Gang	green	25	49	51	53	87	105	184	263	319	419.7	442
Mean	all	602	yellow	25	46.9474	50.0526	56	80.1053	135.526	201.056	289.632	365.474	459.543	450.368
SD	all	602	yellow	0	5.63199	5.72978	9.48683	21.1579	20.4025	36.7767	49.928	71.3157	113.815	102.113
Mean	all	602/jjack	orange	25	41.9474	43.7368	50.6316	67.8947	113.579	170.947	245	297.316	367.787	368.789
SD	all	602/jjack	orange	0	5.15831	5.71394	9.49977	20.3221	36.0236	43.3916	69.499	75.043	80.9811	92.8162
Mean	all	602/Cheung Gang	green	25	48.2632	50.7895	55.4211	73.3684	137	224.222	306.789	392.211	477.224	476.474
SD	all	602/Cheung Gang	green	0	6.35822	5.34976	5.15661	22.2016	28.3255	36.6615	63.0384	95.0418	110.533	109.865
Mean	dry	602/Cheung Gang	green	25	46	49.3333	53.6667	68	126.556	209.25	273.111	319.444	393.136	381.667
SD	dry	602/Cheung Gang	green	0	6.36396	4.1833	3.4641	23.211	24.6836	32.897	54.3379	65.4124	65.6745	55.9375
Mean	wet	602/Cheung Gang	green	25	50.3	52.1	57	78.2	146.4	236.2	337.1	457.7	552.903	561.8
SD	wet	602/Cheung Gang	green	0	5.9264	6.13641	6.0553	21.2645	29.2544	36.5841	56.2859	64.8246	84.6566	65.4333
Mean	dry	602/jjack	orange	25	43.1111	46.1111	49.6667	66.3333	113.667	161.556	231.111	271.667	330.455	328.111
SD	dry	602/jjack	orange	0	6.13279	6.39227	6.42262	20.3899	36.1663	35.718	51.5544	49.9825	44.6619	41.6757
Mean	wet	602/jjack	orange	25	40.9	41.6	51.5	69.3	113.5	179.4	257.5	320.4	401.386	405.4
SD	wet	602/jjack	orange	0	4.14863	4.27395	11.9187	21.2553	37.8513	49.6391	83.2536	88.2738	93.2462	111.99
Mean	dry	602	yellow	25	47.3333	50.4444	56	82.4444	137.889	188	300.667	353	421.371	423.444
SD	dry	602	yellow	0	3.27872	3.39526	4.30116	17.7912	16.7738	30.4138	33.0983	48.1768	73.7916	98.6713
Mean	wet	602	yellow	25	45.5714	49.1429	56.8571	82.1429	137.143	225.143	283	412.429	551.4	526.857
SD	wet	602	yellow	0	8.18244	8.27503	15.2362	28.2042	24.2173	34.5901	71.0774	77.5239	116.371	69.5927
duplicate data sorted by color and treatment
Height (total length) in cm measurements for tomato accessions
2011 experimental period						Bold Numbers include 1 lateral shoot
			Day #	1	6	9	11	13	16	19	22	25	28	32
Plant #	treatment	accession	flag color	2011-03-23	2011-03-28	2011-03-31	2011-04-02	2011-04-04	2011-04-07	2011-04-10	2011-04-13	2011-04-16	2011-04-19	2011-04-23
43	dry	602/Cheung Gang	green	25	53	54	61	65	158	246	340	382	443.75	391
45	dry	602/Cheung Gang	green	25	46	50	55	55	153	237	323	386	463.556	432
48	dry	602/Cheung Gang	green	25	48	50	53	13	158	181	307	241	434.818	389
55	dry	602/Cheung Gang	green	25	47	49	48	77	114	197	290	311	420.875	437
56	dry	602/Cheung Gang	green	25	48	50	54	74	127	258	298	363	400.875	358
57	dry	602/Cheung Gang	green	25	46	49	52	76	127	199	248	354	385.778	391
58	dry	602/Cheung Gang	green	25	30	39	55	91	98		167	191	280.75	277
59	dry	602/Cheung Gang	green	25	47	52	52	74	99	172	222	328	288.125	318
60	dry	602/Cheung Gang	green	25	49	51	53	87	105	184	263	319	419.7	442
41	wet	602/Cheung Gang	green	25	53	55	59	91	162	225	338	450	563.8	565
42	wet	602/Cheung Gang	green	25	59	61	65	119	171	303	416	473	630.083	640
44	wet	602/Cheung Gang	green	25	54	56	63	80	157	269	357	493	593.8	580
46	wet	602/Cheung Gang	green	25	54	56	60	80	146	244	321	465	631.6	615
47	wet	602/Cheung Gang	green	25	41	43	48	47	83	180	296	380	433.111	470
49	wet	602/Cheung Gang	green	25	48	50	52	57	136	217	306	426	484.667	563
50	wet	602/Cheung Gang	green	25	43	45	50	54	112	188	219	334	431.5	439
52	wet	602/Cheung Gang	green	25	44	47	52	77	179	245	345	476	510.5	539
53	wet	602/Cheung Gang	green	25	53	49	58	91	154	235	393	541	673.071	633
54	wet	602/Cheung Gang	green	25	54	59	63	86	164	256	380	539	576.9	574
22	dry	602/jjack	orange	25	49	50	56	71	170	224	300	348	370.625	329
27	dry	602/jjack	orange	25	35	41	42	83	138	175	238	290	358.125	364
32	dry	602/jjack	orange	25	32	33	40	42	91	144	159	231	300.125	397
35	dry	602/jjack	orange	25	41	48	48	51	96	127	213	225	309.857	326
36	dry	602/jjack	orange	25	42	43	46	59	99	154	214	238	295	284
37	dry	602/jjack	orange	25	48	54	55	107	167	214	327	357	407.182	372
38	dry	602/jjack	orange	25	46	48	59	78	93	140	211	268	340.222	304
39	dry	602/jjack	orange	25	47	52	52	53	66	127	203	240	259.833	277
40	dry	602/jjack	orange	25	48	46	49	53	103	149	215	248	333.125	300
21	wet	602/jjack	orange	25	47	47	76	91	131	206	276	297	382.875	406
24	wet	602/jjack	orange	25	43	45	64	104	178	273	417	436	510	633
25	wet	602/jjack	orange	25	43	45	49	73	129	189	274	362	454.1	417
26	wet	602/jjack	orange	25	36	41	62	69	72	115	152	205	269.25	282
28	wet	602/jjack	orange	25	46	36	43	62	97	145	182	272	323.4	315
29	wet	602/jjack	orange	25	37	38	41	43	46	103	145	185	282.875	268
30	wet	602/jjack	orange	25	39	39	43	45	117	184	284	420	482.333	479
31	wet	602/jjack	orange	25	43	47	49	73	118	203	325	408	514.8	486
33	wet	602/jjack	orange	25	40	42	48	89	150	207	288	346	453.222	438
34	wet	602/jjack	orange	25	35	36	40	44	97	169	232	273	341	330
5	dry	602	yellow	25	45	46	49	81	99	148	227	241	295	303
6	dry	602	yellow	25	47	49	53	59	125		280	306	391.429	356
10	dry	602	yellow	25	55	58	60	65	150	203	309	333	392.75	399
15	dry	602	yellow	25	48	56	58	61	150	178	325	323	453.5	422
16	dry	602	yellow	25	47	48	61	97	153	191	268	330	391.25	399
17	dry	602	yellow	25	49	50	62	80	121	142	254	281	335.714	305
18	dry	602	yellow	25	41	45	50	78	111	176	260	309	344.5	312
19	dry	602	yellow	25	45	49	51	78	140	176	308	336	364.857	351
20	dry	602	yellow	25	46	49	53	58	132	191	316	391	401.5	417
1	wet	602	yellow	25	53	55	59	92	150	205	335	384	560.556	597
2	wet	602	yellow	25	49	51	56	82	160	255	343	427	488.125	539
3	wet	602	yellow	25	48	51	54	116	124	178	297	396	452.333	469
4	wet	602	yellow	25	53	56	86	112	171	239	305	425	567.667	519
8	wet	602	yellow	25	55	58	63	65	128	191	315	435	610.455	599
9	wet	602	yellow	25	52	57	61	131	146	232	143	507	611.769	542
11	wet	602	yellow	25	36	41	46	75	93	222	290	316	465.556	504
12	wet	602	yellow	25	42	46	48	55	131	187	274	319	431.5	450
13	wet	602	yellow	25	35	37	40	73	139	215	276	385	428.857	445
14	wet	602	yellow	25	46	49	54	64	152	290	378	500	744	629

## Sheet: Sheet2
	2011-04-04
	Day #							Lateral shoots											Lateral Shoots
accession	flag color	Plant #	tall	length							accession	flag color	Plant #	tall	length	# lats			lengths
602	yellow	1	66	92	2	13	13				602	yellow	1	71	150	7	8	10	14	13	14	12	8
602	yellow	2	61	82	1	21					602	yellow	2	69	160	8	8	8	12	16	10	13	16	8
602	yellow	3	60	116	3	21	20	15			602	yellow	3	66	124	5	12	16	10	12	8
602	yellow	4	70	112	2	27	15				602	yellow	4	75	171	7	10	9	13	15	13	25	11
602	yellow	5	55	81	1	26					602	yellow	5	60	99	3	8	11	20
602	yellow	6	59	59	0						602	yellow	6	68	125	5	10	10	11	11	15
602	red	7	47	47	0						602	red	7	51	82	4	8	7	8	8
602	yellow	8	65	65	0						602	yellow	8	72	128	7	10	9	7	7	7	7	9
602	yellow	9	66	131	4	19	16	15	15		602	yellow	9	72	146	5	14	17	16	15	12
602	yellow	10	65	65	0						602	yellow	10	68	150	7	11	12	12	12	11	12	12
602	yellow	11	50	75	2	15	10				602	yellow	11	56	93	3	12	12	13
602	yellow	12	55	55	0						602	yellow	12	62	131	6	10	11	10	15	13	10
602	yellow	13	43	73	2	16	14				602	yellow	13	50	139	7	7	11	15	13	14	14	15
602	yellow	14		0	0						602	yellow	14	65	152	6	12	16	17	12	17	13
602	yellow	15	61	61	0						602	yellow	15	69	150	8	10	9	12	12	9	9	9	11
602	yellow	16	58	97	2	16	23				602	yellow	16	66	153	6	7	17	14	19	20	10
602	yellow	17	58	80	1	22					602	yellow	17	62	121	4	12	13	13	21
602	yellow	18	57	78	2	10	11				602	yellow	18	62	111	4	9	10	17	13
602	yellow	19	60	78	2	7	11				602	yellow	19	64	140	5	12	14	12	19	19
602	yellow	20	58	58	0						602	yellow	20	66	132	6	10	10	11	12	10	13
602/jjack	orange	21	58	91	1	33					602/jjack	orange	21	63	131	5	10	11	13	22	12
602/jjack	orange	22	60	71	1	11					602/jjack	orange	22	65	170	9	14	12	10	14	11	7	11	18	8
602/jjack	red	23	58	76	1	18					602/jjack	red	23	61	121	5	15	13	10	10	12
602/jjack	orange	24	55	104	3	21	15	13			602/jjack	orange	24	64	178	9	8	16	8	10	12	16	14	20	10
602/jjack	orange	25	54	73	1	19					602/jjack	orange	25	57	129	6	13	10	10	12	15	12
602/jjack	orange	26	46	69	1	23					602/jjack	orange	26	52	72	1	20
602/jjack	orange	27	47	83	2	20	16				602/jjack	orange	27	54	138	6	12	16	17	10	13	16
602/jjack	orange	28	44	62	1	18					602/jjack	orange	28	51	97	4	10	13	10	13
602/jjack	orange	29	43	43	0						602/jjack	orange	29	46	46	0
602/jjack	orange	30	45	45	0						602/jjack	orange	30	50	117	6	11	12	12	12	11	9
602/jjack	orange	31	56	73	1	17					602/jjack	orange	31	63	118	5	9	10	13	9	14
602/jjack	orange	32	42	42	0						602/jjack	orange	32	49	91	4	9	10	8	15
602/jjack	orange	33	51	89	3	16	10	12			602/jjack	orange	33	59	150	8	13	10	13	9	10	12	13	11
602/jjack	orange	34	44	44	0						602/jjack	orange	34	47	97	6	8	8	8	8	8	10
602/jjack	orange	35	51	51	0						602/jjack	orange	35	54	96	4	10	10	9	13
602/jjack	orange	36	48	59	1	11					602/jjack	orange	36	52	99	4	12	9	17	9
602/jjack	orange	37	59	107	3	16	16	16			602/jjack	orange	37	65	167	9	9	13	12	15	12	11	13	8	9
602/jjack	orange	38	55	78	1	23					602/jjack	orange	38	60	93	3	9	9	15
602/jjack	orange	39	53	53	0						602/jjack	orange	39	56	66	1	10
602/jjack	orange	40	53	53	0						602/jjack	orange	40	59	103	5	9	11	6	8	10
602/Cheung Gang	green	41	64	91	2	15	12				602/Cheung Gang	green	41	75	162	7	8	15	12	14	12	14	12
602/Cheung Gang	green	42	68	119	3	15	19	17			602/Cheung Gang	green	42	73	171	8	9	10	14	14	14	10	12	15
602/Cheung Gang	green	43	65	65	0						602/Cheung Gang	green	43	73	158	8	10	7	13	8	12	12	16	7
602/Cheung Gang	green	44	62	80	1	18					602/Cheung Gang	green	44	70	157	8	8	8	15	12	9	17	8	10
602/Cheung Gang	green	45	55	55	0						602/Cheung Gang	green	45	61	153	7	12	14	14	14	13	11	14
602/Cheung Gang	green	46	65	80	1	15					602/Cheung Gang	green	46	71	146	7	9	11	11	9	10	9	16
602/Cheung Gang	green	47	47	47	0						602/Cheung Gang	green	47	52	83	3	10	11	10
602/Cheung Gang	green	48	61	61	0						602/Cheung Gang	green	48	63	158	8	12	12	16	9	10	11	12	13
602/Cheung Gang	green	49	57	57	0						602/Cheung Gang	green	49	61	136	8	12	8	10	13	8	8	6	10
602/Cheung Gang	green	50	54	54	0						602/Cheung Gang	green	50	59	112	5	8	10	14	11	10
602/Cheung Gang	Red	51	62	112	3	18	20	12			602/Cheung Gang	Red	51	65	128	5	14	10	12	15	12
602/Cheung Gang	green	52	59	77	1	18					602/Cheung Gang	green	52	64	179	8	11	15	14	17	16	11	12	19
602/Cheung Gang	green	53	60	91	2	17	14				602/Cheung Gang	green	53	65	154	7	13	13	14	13	12	10	14
602/Cheung Gang	green	54	67	86	1	19					602/Cheung Gang	green	54	73	164	7	12	13	12	13	10	12	19
602/Cheung Gang	green	55	52	77	2	13	12				602/Cheung Gang	green	55	55	114	5	12	13	14	8	12
602/Cheung Gang	green	56	56	74	2	8	10				602/Cheung Gang	green	56	61	127	5	11	14	14	13	14
602/Cheung Gang	green	57	56	76	1	20					602/Cheung Gang	green	57	59	127	6	10	11	9	10	15	13
602/Cheung Gang	green	58	37	91	2	24	30				602/Cheung Gang	green	58	46	98	3	13	17	22
602/Cheung Gang	green	59	57	74	1	17					602/Cheung Gang	green	59	57	99	4	10	12	8	12
602/Cheung Gang	green	60	56	87	2	16	15				602/Cheung Gang	green	60	60	105	4	10	10	13	12
602	yellow		58.6316	75.25	1.2						602	yellow		64.7	132.85	5.65
602	yellow		6.74298	27.9471	1.19649						602	yellow		6.64989	23.1864	1.53125
602/jjack	orange		51.1	68.3	1						602/jjack	orange		56.35	113.95	5
602/jjack	orange		5.83005	19.863	1.02598						602/jjack	orange		6.12394	35.1021	2.57519
602/Cheung Gang	green		58	77.7	1.2						602/Cheung Gang	green		63.15	136.55	6.15
602/Cheung Gang	green		7.2475	18.4935	1.00525						602/Cheung Gang	green		7.70697	27.6434	1.75544
	dry plants		30.6667	72.3333								dry plants		31.6667	80
	data for 4/10/2011
accession	flag color	Plant #	tall	length	# lats			lengths												mean length
602	yellow	1	81	222.714	8	13	15	22	26	25	7	16								17.7143
602	yellow	2	79	277	9	10	12	20	31	28	25	32	18							22
602	yellow	3	75	198.6	6	18	25	22	20	18										20.6
602	yellow	4	82	261.429	8	18	16	24	23	20	34	22								22.4286
602	yellow	5	71	167.25	5	12	17	18	30											19.25
602	yellow	6			0
602	red	7	59	143	7	12	13	11	11	13	12									12
602	yellow	8	78	205.125	9	10	18	12	13	12	13	16	19							14.125
602	yellow	9	83	256.833	7	24	24	24	28	29	20									24.8333
602	yellow	10	77	221	8	16	18	19	18	18	19	18								18
602	yellow	11	65	239.444	10	12	23	15	24	25	17	10	10	21						17.4444
602	yellow	12	71	206.333	7	15	24	17	23	13	24									19.3333
602	yellow	13	60	237.143	8	14	20	23	25	25	23	25								22.1429
602	yellow	14	76	316.75	9	20	29	27	30	25	25	30	28							26.75
602	yellow	15	80	194.333	7	11	17	14	18	16	22									16.3333
602	yellow	16	74	210.5	7	24	17	24	29	10	13									19.5
602	yellow	17	70	160	5	15	17	14	26											18
602	yellow	18	71	193.5	7	14	10	17	24	28	12									17.5
602	yellow	19	67	194.167	7	13	15	23	17	30	11									18.1667
602	yellow	20	74	205.625	9	15	16	15	16	17	10	16	12							14.625
602/jjack	orange	21	72	225.143	8	8	8	20	16	23	31	28								19.1429
602/jjack	orange	22	79	242.125	9	22	20	17	20	8	16	23	19							18.125
602/jjack	red	23	66	171.143	8	18	16	10	12	13	12	11								13.1429
602/jjack	orange	24	74	295.111	10	16	15	11	30	25	25	29	30	18						22.1111
602/jjack	orange	25	62	204.875	9	10	21	13	12	24	19	15	13							15.875
602/jjack	orange	26	64	127.75	5	7	7	29	8											12.75
602/jjack	orange	27	60	194.167	7	16	18	20	19	18	24									19.1667
602/jjack	orange	28	60	166.25	5	20	22	19	24											21.25
602/jjack	orange	29	55	115	5	10	10	9	19											12
602/jjack	orange	30	59	201.857	8	10	12	20	20	22	21	20								17.8571
602/jjack	orange	31	69	217.889	10	9	11	12	15	19	18	17	23	10						14.8889
602/jjack	orange	32	54	159	7	19	11	16	12	12	20									15
602/jjack	orange	33	70	226.571	8	18	23	16	14	21	24	21								19.5714
602/jjack	orange	34	60	182.625	9	12	13	14	14	13	14	19	10							13.625
602/jjack	orange	35	64	142.75	5	14	14	17	18											15.75
602/jjack	orange	36	62	169.333	7	9	14	18	13	23	15									15.3333
602/jjack	orange	37	70	230	10	12	17	16	18	15	18	19	17	12						16
602/jjack	orange	38	69	154.2	6	12	10	13	24	12										14.2
602/jjack	orange	39	64	142.75	5	14	14	17	18											15.75
602/jjack	orange	40	68	162.5	7	15	16	13	8	14	15									13.5
602/Cheung Gang	green	41	79	243.25	9	8	13	23	23	23	26	15	15							18.25
602/Cheung Gang	green	42	84	322.909	12	8	8	19	18	25	25	20	25	20	24	27				19.9091
602/Cheung Gang	green	43	80	262.6	11	18	20	14	20	14	13	12	16	18	21					16.6
602/Cheung Gang	green	44	81	287.8	11	15	15	10	24	24	20	19	29	13	19					18.8
602/Cheung Gang	green	45	64	256.222	10	19	19	22	21	18	23	11	18	22						19.2222
602/Cheung Gang	green	46	78	262.444	10	11	15	22	22	19	15	20	17	25						18.4444
602/Cheung Gang	green	47	60	195	9	15	16	13	14	15	13	17	17							15
602/Cheung Gang	green	48	71	194.75	9	14	13	14	9	15	12	19	14							13.75
602/Cheung Gang	green	49	69	235.5	9	29	12	25	18	15	15	14	20							18.5
602/Cheung Gang	green	50	68	205.143	8	8	19	17	25	28	8	15								17.1429
602/Cheung Gang	Red	51	72	196.571	8	17	13	17	16	13	17	16								15.5714
602/Cheung Gang	green	52	72	266.625	9	17	25	25	18	26	15	19	28							21.625
602/Cheung Gang	green	53	76	254.875	9	15	10	24	23	25	25	19	18							19.875
602/Cheung Gang	green	54	78	278.25	9	21	17	21	20	24	29	21	25							22.25
602/Cheung Gang	green	55	64	216	8	12	17	26	22	20	17	19								19
602/Cheung Gang	green	56	72	281.25	9	16	23	23	26	29	22	22	25							23.25
602/Cheung Gang	green	57	66	215.625	9	9	19	17	14	15	22	23	14							16.625
602/Cheung Gang	green	58			0
602/Cheung Gang	green	59	67	185.125	9	10	11	16	9	19	12	10	18							13.125
602/Cheung Gang	green	60	78	199.143	8	12	16	14	19	10	16	19								15.1429
	602	yellow	72.8889	216.002
	602	yellow	6.89321	43.0941
	602/jjack	orange	65.05	186.552
	602/jjack	orange	6.36995	44.2614
	602/Cheung Gang	green	72.5789	239.952
	602/Cheung Gang	green	6.72736	39.1481
	dry plants		34	107.19
	data for 4/13/2011
accession	flag color	Plant #	tall	length	# lats			lengths
602	yellow	1	91	362.111	10	15	22	30	22	39	39	37	15	25						27.1111
602	yellow	2	91	374.5	9	15	17	32	44	30	38	44	32							31.5
602	yellow	3	83	323.75	9	29	34	36	34	15	29	10	27							26.75
602	yellow	4	93	335.286	8	10	25	25	37	37	46	32								30.2857
602	yellow	5	83	249.714	8	15	15	20	26	28	45	10								22.7143
602	yellow	6	89	310.143	8	20	31	34	30	35	27	34								30.1429
602	yellow	8	91	337.4	11	15	27	24	22	24	24	23	23	30	12					22.4
602	yellow	9	95	159	4	10	35	3												16
602	yellow	10	90	333.333	10	20	22	35	27	10	33	32	18	22						24.3333
602	yellow	11	75	316.875	9	20	34	26	35	35	17	16	32							26.875
602	yellow	12	82	301.429	8	24	38	20	32	15	29	34								27.4286
602	yellow	13	69	305.571	8	17	23	35	32	33	37	30								29.5714
602	yellow	14	89	410.111	10	13	30	37	38	42	38	40	38	13						32.1111
602	yellow	15	89	354.5	9	15	32	22	35	39	29	27	37							29.5
602	yellow	16	84	294.286	8	12	31	21	39	44	21	16								26.2857
602	yellow	17	78	279.143	8	15	24	31	28	20	38	20								25.1429
602	yellow	18	86	289	7	22	13	28	40	42	29									29
602	yellow	19	84	340	8	18	25	36	32	49	45	19								32
602	yellow	20	89	341.222	10	15	29	28	25	29	26	17	29	29						25.2222
602/jjack	orange	21	80	300.5	9	10	10	29	16	30	29	39	33							24.5
602/jjack	orange	22	86	326.75	9	30	38	34	21	16	16	34	25							26.75
602/jjack	orange	24	88	446.909	12	23	20	43	38	32	31	31	35	39	27	10				29.9091
602/jjack	orange	25	71	296.556	10	15	20	27	28	33	20	30	20	10						22.5556
602/jjack	orange	26	72	172	5	15	15	36	14											20
602/jjack	orange	27	69	262.143	8	22	29	22	29	15	20	32								24.1429
602/jjack	orange	28	69	210.25	5	23	27	29	34											28.25
602/jjack	orange	29	62	161.6	6	15	15	15	12	26										16.6
602/jjack	orange	30	74	310.25	9	10	10	25	26	33	33	39	34							26.25
602/jjack	orange	31	77	349.8	11	15	18	20	30	25	32	25	38	20	25					24.8
602/jjack	orange	32	58	175.833	7	12	15	18	20	18	18									16.8333
602/jjack	orange	33	79	311.222	10	18	23	30	10	15	22	28	32	31						23.2222
602/jjack	orange	34	69	250.111	10	15	12	17	15	15	14	19	35	21						18.1111
602/jjack	orange	35	69	233.571	8	15	20	20	25	20	18	26								20.5714
602/jjack	orange	36	75	233.857	8	10	18	29	14	33	10	25								19.8571
602/jjack	orange	37	85	351.2	11	20	27	26	28	26	25	31	26	10	23					24.2
602/jjack	orange	38	79	233	7	10	20	20	26	34	22									22
602/jjack	orange	39	69	219.75	9	15	15	23	13	13	14	26	15							16.75
602/jjack	orange	40	75	232.5	9	12	20	25	12	10	24	20	17							17.5
602/Cheung Gang	green	41	92	365.333	10	15	22	39	33	33	32	34	20	18						27.3333
602/Cheung Gang	green	42	96	442.667	13	15	15	28	30	35	20	35	29	29	30	39	15			26.6667
602/Cheung Gang	green	43	94	362.364	12	15	22	25	32	18	18	23	29	29	25	10				22.3636
602/Cheung Gang	green	44	92	386.444	10	15	26	22	44	29	24	45	26	34						29.4444
602/Cheung Gang	green	45	70	351.111	10	23	30	29	29	34	30	22	25	31						28.1111
602/Cheung Gang	green	46	89	346.778	10	17	17	23	39	35	31	34	26	10						25.7778
602/Cheung Gang	green	47	69	318.7	11	15	17	25	20	27	25	22	22	22	32					22.7
602/Cheung Gang	green	48	81	329.6	11	22	26	20	17	33	22	13	32	15	26					22.6
602/Cheung Gang	green	49	81	328.5	11	10	29	22	33	24	22	26	15	34	10					22.5
602/Cheung Gang	green	50	79	242.333	7	15	29	29	32	10	25									23.3333
602/Cheung Gang	green	52	83	371.2	11	21	17	37	39	19	16	35	16	27	35					26.2
602/Cheung Gang	green	53	84	418.75	13	15	17	48	20	20	39	25	32	34	28	20	11			25.75
602/Cheung Gang	green	54	90	409	11	29	27	38	29	28	31	30	32	38	8					29
602/Cheung Gang	green	55	76	316.75	9	13	25	18	33	38	18	32	37							26.75
602/Cheung Gang	green	56	85	328.429	8	25	34	33	33	32	36	20								30.4286
602/Cheung Gang	green	57	75	272.714	8	23	23	18	25	13	48	23								24.7143
602/Cheung Gang	green	58	69	199.667	4	25	31	42												32.6667
602/Cheung Gang	green	59	70	243.714	8	20	20	22	10	29	30	21								21.7143
602/Cheung Gang	green	60	79	283.444	10	16	28	23	31	10	15	26	25	10						20.4444
602	red	7	61	175.286	8	15	15	15	15	15	15	10								14.2857
602/jjack	red	23	65	196.625	9	10	21	21	10	15	10	15	15							14.625
602/Cheung Gang	Red	51	72	250.125	15	15	20	25	20	20	15	15	20	10						18.125
602	yellow	mean	85.5556	314.181
602	yellow	sd	6.61747	53.1714
602/jjack	orange	mean	74	267.253
602/jjack	orange	sd	7.80313	72.4466
602/Cheung Gang	green	mean	81.7895	332.5
602/Cheung Gang	green	sd	8.81021	63.4533
dry plants		mean	66	207.345
		sd	5.56776	38.5541
	data for 4/16/2011
accession	flag color	Plant #	tall	length	# lats			lengths
602	yellow	1	101	424.429	8	20	36	50	57	52	24	44								40.4286
602	yellow	2	98	468.125	9	17	15	44	56	40	51	56	50							41.125
602	yellow	3	96	429.333	10	15	20	15	47	50	55	46	10	42						33.3333
602	yellow	4	102	460.889	10	15	15	37	37	50	51	40	52	26						35.8889
602	yellow	5	88	264.286	8	10	15	20	22	35	49	12								23.2857
602	yellow	6	95	337.571	8	10	12	41	44	37	42	35								31.5714
					0
602	yellow	8	103	468.2	11	10	42	31	35	37	34	35	37	44	27					33.2
602	yellow	9	103	547.4	11	18	49	50	53	54	15	54	49	20	42					40.4
602	yellow	10	99	362.25	9	24	22	42	37	40	12	34	23							29.25
602	yellow	11	89	348.429	8	32	46	20	47	22	20	40								32.4286
602	yellow	12	96	356.167	7	27	55	30	49	12	50									37.1667
602	yellow	13	83	428.143	8	33	30	50	47	50	40	52								43.1429
602	yellow	14	101	544.333	10	14	38	55	47	54	57	56	52	26						44.3333
602	yellow	15	93	355.857	8	10	34	26	39	42	36	43								32.8571
602	yellow	16	93	359.625	9	15	15	39	24	49	50	15	30							29.625
602	yellow	17	81	309.571	8	15	32	35	32	24	40	22								28.5714
602	yellow	18	89	345.667	7	30	17	36	48	55	34									36.6667
602	yellow	19	88	371.429	8	20	28	40	32	55	50	23								35.4286
602	yellow	20	98	423.556	10	18	30	42	30	43	32	19	40	39						32.5556
602/jjack	orange	21	88	323.125	9	15	15	37	31	23	35	10	43							26.125
602/jjack	orange	22	92	376.444	10	32	35	26	22	18	12	35	38	38						28.4444
					0
602/jjack	orange	24	100	473.333	10	46	20	42	13	45	46	59	47	18						37.3333
602/jjack	orange	25	77	390.5	11	22	25	47	24	22	48	45	12	10	30					28.5
602/jjack	orange	26	86	234.75	5	18	21	49	31											29.75
602/jjack	orange	27	78	316.5	9	24	36	22	38	15	21	39	17							26.5
602/jjack	orange	28	84	309.6	6	32	42	40	53	21										37.6
602/jjack	orange	29	70	204.167	7	20	10	18	22	10	35									19.1667
602/jjack	orange	30	88	456.889	10	19	10	29	41	37	48	49	51	48						36.8889
602/jjack	orange	31	83	440.5	11	17	22	24	30	44	45	30	40	43	30					32.5
602/jjack	orange	32	64	249.556	10	10	15	19	17	25	20	26	25	10						18.5556
602/jjack	orange	33	91	377.875	9	35	36	41	12	14	36	42	39							31.875
602/jjack	orange	34	83	300.143	8	25	17	24	19	26	49	30								27.1429
602/jjack	orange	35	73	246.714	8	15	22	26	23	33	23	10								21.7143
602/jjack	orange	36	76	261.143	8	12	19	34	13	40	13	31								23.1429
602/jjack	orange	37	89	383.8	11	10	21	19	29	32	32	32	36	32	25					26.8
602/jjack	orange	38	83	291.125	9	10	10	30	20	35	40	30	10							23.125
602/jjack	orange	39	75	260.625	9	17	17	31	16	17	20	24	23							20.625
602/jjack	orange	40	86	268.25	9	15	20	31	12	12	25	25	22							20.25
602/Cheung Gang	green	41	102	488.667	10	26	54	51	44	42	47	49	21	14						38.6667
602/Cheung Gang	green	42	104	506.545	12	10	15	35	39	46	25	41	37	38	53	30				33.5455
602/Cheung Gang	green	43	97	407.909	12	15	25	32	40	20	22	25	34	34	26	12				25.9091
602/Cheung Gang	green	44	101	536.556	10	43	33	61	29	48	25	60	43	50						43.5556
602/Cheung Gang	green	45	74	420.667	10	30	36	30	32	36	37	50	32	29						34.6667
602/Cheung Gang	green	46	100	498.182	12	10	27	35	55	10	45	42	45	39	42	15				33.1818
602/Cheung Gang	green	47	81	409.9	11	22	27	12	30	40	36	30	29	32	41					29.9
602/Cheung Gang	green	48	84	272.4	6	30	22	26	47	32										31.4
602/Cheung Gang	green	49	93	456.273	12	10	42	17	39	42	34	28	34	25	46	16				30.2727
602/Cheung Gang	green	50	92	368.571	8	24	39	44	46	43	10	36								34.5714
					0
602/Cheung Gang	green	52	93	507.917	13	25	28	53	20	50	20	20	25	25	48	13	56			31.9167
602/Cheung Gang	green	53	95	578.167	13	21	17	21	29	56	52	48	50	45	48	38	21			37.1667
602/Cheung Gang	green	54	100	575.583	13	10	39	41	45	48	40	36	37	40	43	44	16			36.5833
602/Cheung Gang	green	55	82	339.625	9	10	15	31	41	43	20	27	42							28.625
602/Cheung Gang	green	56	86	397.625	9	26	38	35	36	37	40	42	23							34.625
602/Cheung Gang	green	57	85	387.625	9	32	33	29	12	25	54	46	38							33.625
602/Cheung Gang	green	58	75	229.667	4	33	35	48												38.6667
602/Cheung Gang	green	59	77	350.818	12	15	10	20	20	26	10	39	33	39	27	12				22.8182
602/Cheung Gang	green	60	82	345.333	10	25	32	30	38	10	18	30	34	20						26.3333
602	red	7	72	278.8	11	10	10	20	20	23	23	24	20	25	13					18.8
602/jjack	red	23	70	264.6	11	10	12	24	30	20	21	16	20	23	10					18.6
602/Cheung Gang	Red	51	78	311.455	15	12	10	21	27	29	25	24	10	10	19	24	15			19.4545
602	yellow	mean	94.1667	398.935
602	yellow	sd	6.66201	77.3045
602/jjack	orange	mean	82.4211	324.476
602/jjack	orange	sd	8.61727	79.5856
602/Cheung Gang	green	mean	89.6316	425.159
602/Cheung Gang	green	sd	9.69083	96.8794
dry plants		mean	73.3333	284.952
		sd	4.16333	24.0254
	data for 4/19/2011
accession	flag color	Plant #	tall	length	# lats			lengths												mean Length
602	yellow	1	105	560.556	10	39	50	12	78	68	68	25	60	10						45.5556
602	yellow	2	109	488.125	9	20	15	53	65	62	58	54	10							42.125
602	yellow	3	99	452.333	12	17	22	17	50	52	58	49	10	43						35.3333
602	yellow	4	111	567.667	10	22	20	44	45	65	69	58	59	29						45.6667
602	yellow	5	93	295	7	22	22	40	39	53	16									32
602	yellow	6	102	391.429	8	10	15	49	54	43	49	42								37.4286
					0															#DIV/0!
602	yellow	8	113	610.455	12	20	55	45	40	45	40	50	49	55	42	15				41.4545
602	yellow	9	111	611.769	14	10	15	10	20	62	66	54	66	57	20	55	20	10		35.7692
602	yellow	10	98	392.75	9	26	24	45	39	43	41	24	20							32.75
602	yellow	11	100	465.556	10	45	60	35	60	26	15	25	48	15						36.5556
602	yellow	12	112	431.5	9	10	29	68	24	15	60	59	19							35.5
602	yellow	13	86	428.857	8	25	30	51	44	54	53	43								42.8571
602	yellow	14	107	744	13	12	12	52	65	60	60	55	63	59	61	57	32			49
602	yellow	15	96	453.5	11	13	18	31	25	39	44	35	42	31	47					32.5
602	yellow	16	101	391.25	9	15	15	45	22	56	60	15	30							32.25
602	yellow	17	82	335.714	8	22	34	41	33	24	43	25								31.7143
602	yellow	18	89	344.5	7	29	20	37	49	51	33									36.5
602	yellow	19	86	364.857	8	20	28	40	32	56	48	20								34.8571
602	yellow	20	100	401.5	9	22	30	41	44	32	42	16	41							33.5
602/jjack	orange	21	105	382.875	9	15	15	43	20	42	40	54	18							30.875
602/jjack	orange	22	95	370.625	9	36	26	24	28	15	36	41	39							30.625
					0															#DIV/0!
602/jjack	orange	24	110	510	10	50	68	23	20	45	65	52	27	10						40
602/jjack	orange	25	90	454.1	11	23	20	59	25	15	62	29	44	41	13					33.1
602/jjack	orange	26	93	269.25	5	23	23	54	41											35.25
602/jjack	orange	27	87	358.125	9	10	28	22	43	43	23	49	23							30.125
602/jjack	orange	28	93	323.4	6	23	44	38	55	32										38.4
602/jjack	orange	29	86	282.875	9	30	12	24	34	10	45	10	10							21.875
602/jjack	orange	30	99	482.333	10	20	15	56	42	53	10	48	55	46						38.3333
602/jjack	orange	31	88	514.8	11	20	30	28	35	52	54	32	46	52	39					38.8
602/jjack	orange	32	74	300.125	9	10	15	26	36	29	34	31	20							25.125
602/jjack	orange	33	101	453.222	10	30	53	45	10	25	15	42	47	50						35.2222
602/jjack	orange	34	89	341	9	10	15	34	21	16	62	24	42							28
602/jjack	orange	35	79	309.857	8	23	26	33	38	28	36	18								28.8571
602/jjack	orange	36	88	295	9	15	22	34	15	40	12	36	10							23
602/jjack	orange	37	93	407.182	12	12	20	19	29	29	27	29	29	34	32	28				26.1818
602/jjack	orange	38	88	340.222	10	10	10	15	35	20	43	46	38	10						25.2222
602/jjack	orange	39	72	259.833	7	18	39	20	18	37	29									26.8333
602/jjack	orange	40	89	333.125	9	18	31	39	15	15	32	32	35							27.125
602/Cheung Gang	green	41	115	563.8	11	34	45	56	54	49	50	54	20	23	23					40.8
602/Cheung Gang	green	42	109	630.083	13	15	15	49	49	58	30	50	34	45	49	52	35			40.0833
602/Cheung Gang	green	43	96	443.75	13	10	35	26	43	20	24	25	25	37	41	23	12			26.75
602/Cheung Gang	green	44	112	593.8	11	53	33	10	72	32	46	64	50	58	20					43.8
602/Cheung Gang	green	45	68	463.556	10	32	39	39	45	46	42	34	36	43						39.5556
602/Cheung Gang	green	46	108	631.6	11	29	30	50	58	55	56	61	49	59	29					47.6
602/Cheung Gang	green	47	92	433.111	10	24	38	42	42	33	30	36	50	12						34.1111
602/Cheung Gang	green	48	89	434.818	12	32	10	33	45	25	45	10	10	24	44	39				28.8182
602/Cheung Gang	green	49	98	484.667	10	12	44	52	46	42	30	45	54	23						38.6667
602/Cheung Gang	green	50	99	431.5	7	27	50	58	54	45	51									47.5
					0															#DIV/0!
602/Cheung Gang	green	52	98	510.5	11	40	55	39	21	58	30	18	26	57	31					37.5
602/Cheung Gang	green	53	102	673.071	15	23	33	23	39	51	50	59	18	49	50	53	49	26	10	38.0714
602/Cheung Gang	green	54	105	576.9	11	48	51	53	32	39	48	41	50	49	18					42.9
602/Cheung Gang	green	55	89	420.875	9	15	36	48	46	22	34	51	43							36.875
602/Cheung Gang	green	56	87	400.875	9	25	37	36	35	35	42	44	25							34.875
602/Cheung Gang	green	57	88	385.778	10	10	36	36	25	22	48	45	10	36						29.7778
602/Cheung Gang	green	58	87	280.75	5	44	40	61	10											38.75
602/Cheung Gang	green	59	71	288.125	9	10	22	26	25	35	33	28	14							24.125
602/Cheung Gang	green	60	93	419.7	11	10	34	41	35	47	10	28	34	36	22					29.7
602	red	7	76	358.375	9	15	33	37	37	34	40	29	26							31.375
602/jjack	red	23	79	428.091	12	15	25	40	42	23	32	23	32	34	34	20				29.0909
602/Cheung Gang	Red	51	90	413.091	15	11	20	50	35	53	38	10	15	40	22	20				30.3
602	yellow	mean	99.7222	453.931
602	yellow	sd	9.68811	114.378
602/jjack	orange	mean	90.4737	367.787
602/jjack	orange	sd	9.47141	80.9811
602/Cheung Gang	green	mean	95.0526	477.224
602/Cheung Gang	green	sd	12.4832	110.533
dry plants		mean	81.6667	399.852
		sd	7.37111	36.695
	data for 4/23/2011
accession	flag color	Plant #	tall	length	# lats	lat total length
602	yellow	1	104	597	11	493
602	yellow	2	116	539	11	423
602	yellow	3	113	469	9	356
602	yellow	4	89	519	9	430
602	yellow	5	90	303	10	213
602	yellow	6	90	356	6	266
				0
602	yellow	8	108	599	11	491
602	yellow	9	113	542	11	429
602	yellow	10	97	399	10	302
602	yellow	11	103	504	10	401
602	yellow	12	107	450	10	343
602	yellow	13	89	445	8	356
602	yellow	14	108	629	10	521
602	yellow	15	95	422	10	327
602	yellow	16	108	399	9	291
602	yellow	17	79	305	8	226
602	yellow	18	91	312	6	221
602	yellow	19	85	351	6	266
602	yellow	20	98	417	11	319
602/jjack	orange	21	101	406	9	305
602/jjack	orange	22	93	329	9	236
				0
602/jjack	orange	24	113	633	12	520
602/jjack	orange	25	89	417	11	328
602/jjack	orange	26	101	282	4	181
602/jjack	orange	27	89	364	10	275
602/jjack	orange	28	104	315	5	211
602/jjack	orange	29	94	268	6	174
602/jjack	orange	30	95	479	11	384
602/jjack	orange	31	97	486	11	389
602/jjack	orange	32	86	397	9	311
602/jjack	orange	33	106	438	10	332
602/jjack	orange	34	99	330	8	231
602/jjack	orange	35	85	326	10	241
602/jjack	orange	36	90	284	8	194
602/jjack	orange	37	91	372	11	281
602/jjack	orange	38	87	304	9	217
602/jjack	orange	39	72	277	8	205
602/jjack	orange	40	97	300	7	203
602/Cheung Gang	green	41	104	565	11	461
602/Cheung Gang	green	42	107	640	13	533
602/Cheung Gang	green	43	98	391	12	293
602/Cheung Gang	green	44	111	580	12	469
602/Cheung Gang	green	45	56	432	9	376
602/Cheung Gang	green	46	112	615	13	503
602/Cheung Gang	green	47	93	470	11	377
602/Cheung Gang	green	48	88	389	13	301
602/Cheung Gang	green	49	101	563	12	462
602/Cheung Gang	green	50	110	439	8	329
				0
602/Cheung Gang	green	52	93	539	11	446
602/Cheung Gang	green	53	102	633	14	531
602/Cheung Gang	green	54	102	574	11	472
602/Cheung Gang	green	55	97	437	8	340
602/Cheung Gang	green	56	84	358	8	274
602/Cheung Gang	green	57	90	391	7	301
602/Cheung Gang	green	58	96	277	4	181
602/Cheung Gang	green	59	74	318	10	244
602/Cheung Gang	green	60	94	442	11	348
602	red	7	85	460	10	375
602/jjack	red	23	84	412	12	328
602/Cheung Gang	Red	51	98	592	12	494
602	yellow	mean	98.8333	343.389	9.16667
602	yellow	sd	10.9719	91.1367	1.72354
602/jjack	orange	mean	94.1579	274.632	8.84211
602/jjack	orange	sd	9.13031	88.4887	2.167
602/Cheung Gang	green	mean	95.3684	381.105	10.4211
602/Cheung Gang	green	sd	13.5532	102.734	2.52357
dry plants		mean	89	399	11.3333
		sd	7.81025	85.5628	1.1547
