# Supplementary material for: A Rootstock Provides Water Conservation for a Grafted Commercial Tomato (Solanum lycopersicum L.) Line in Response to Mild-Drought Conditions: A Focus on Vegetative Growth and Photosynthetic Parameters
Source: PLoS One. 2014 Dec 22;9(12):e115380. doi: 10.1371/journal.pone.0115380 (PMC4274011; doi:10.1371/journal.pone.0115380)
Supplement: S5 Data — Plant length and relative growth rate –Figs. 2 and 3. (XLS) [file pone.0115380.s005.xls]

## Sheet: Sheet1
Calculating the regression between initial length and RGR
																			estimated weights on each date
								plant lengths on each date																							stem length by weight gain pairs.
					1	6	9	11	13	16	19	22	25	28	32		1	6	9	11	13	16	19	22	25	28	32						6	6-9'	9	9-11'	11	11-13'	13	13-16'	16	16-19	19	19-22'	22	22-25'	25	25-28'	28
Plant #	accession	flag color	wet/dry	wt/length	2011-03-23	2011-03-28	2011-03-31	2011-04-02	2011-04-04	2011-04-07	2011-04-10	2011-04-13	2011-04-16	2011-04-19	2011-04-23		2011-03-23	2011-03-28	2011-03-31	2011-04-02	2011-04-04	2011-04-07	2011-04-10	2011-04-13	2011-04-16	2011-04-19	2011-04-23		Plant #	accession	flag color	wet/dry	2011-03-28	3days	2011-03-31	2 days	2011-04-02	2 days	2011-04-04	3 days	2011-04-07	3 days	2011-04-10	3days	2011-04-13	3days	2011-04-16	3days	2011-04-19
43	602/Cheung Gang	green	dry	0.101279	25	53	54	61	65	158	246	340	382	443.75	391		2.53197	5.36777	5.46905	6.17801	6.58312	16.002	24.9146	34.4348	38.6885	44.9425	39.6		43	602/Cheung Gang	green	dry	53	0.101279	54	0.708951	6.17801	0.405115	65	9.41893	158	8.91253	246	18.4327	340	4.25371	382	6.25396	443.75
45	602/Cheung Gang	green	dry	0.150694	25	46	50	55	55	153	237	323	386	463.556	432		3.76736	6.93194	7.53472	8.28819	8.28819	23.0562	35.7146	48.6743	58.1681	69.8552	65.1		45	602/Cheung Gang	green	dry	46	0.602778	50	0.753472	8.28819	0	55	14.7681	153	12.6583	237	25.6181	323	9.49375	386	11.6872	463.556
48	602/Cheung Gang	green	dry	0.1	25	48	50	53	13	158	181	307	241	434.818	389		2.5	4.8	5	5.3	1.3	15.8	18.1	30.7	24.1	43.4818	38.9		48	602/Cheung Gang	green	dry	48	0.2	50	0.3	5.3	-4	13	14.5	158	2.3	181	14.9	307	-6.6	241	19.3818	434.818
55	602/Cheung Gang	green	dry	0.117071	25	47	49	48	77	114	197	290	311	420.875	437		2.92677	5.50233	5.73648	5.61941	9.01446	13.3461	23.063	33.9506	36.4091	49.2722	51.16		55	602/Cheung Gang	green	dry	47	0.234142	49	-0.117071	5.61941	3.39506	77	4.33162	114	9.71689	197	20.6045	290	2.45849	311	12.8632	420.875
56	602/Cheung Gang	green	dry	0.106927	25	48	50	54	74	127	258	298	363	400.875	358		2.67318	5.13251	5.34637	5.77408	7.91263	13.5798	27.5873	31.8644	38.8146	42.8645	38.28		56	602/Cheung Gang	green	dry	48	0.213855	50	0.427709	5.77408	2.13855	74	5.66715	127	14.0075	258	18.2846	298	6.95028	363	4.04987	400.875
57	602/Cheung Gang	green	dry	0.0888235	25	46	49	52	76	127	199	248	354	385.778	391		2.22059	4.08588	4.35235	4.61882	6.75059	11.2806	17.6759	22.0282	31.4435	34.2661	34.73		57	602/Cheung Gang	green	dry	46	0.266471	49	0.266471	4.61882	2.13176	76	4.53	127	6.39529	199	10.7476	248	9.41529	354	2.82261	385.778
58	602/Cheung Gang	green	dry	0.143971	25	30	39	55	91	98	145	167	191	280.75	277		3.59928	4.31913	5.61487	7.91841	13.1014	14.1092	20.8758	24.0432	27.4985	40.4199	39.88		58	602/Cheung Gang	green	dry	30	1.29574	39	2.30354	7.91841	5.18296	91	1.0078	98	6.76664	145	9.93401	167	3.45531	191	12.9214	280.75
59	602/Cheung Gang	green	dry	0.114277	25	47	52	52	74	99	172	222	328	288.125	318		2.85692	5.37101	5.94239	5.94239	8.45648	11.3134	19.6556	25.3694	37.4828	32.926	36.34		59	602/Cheung Gang	green	dry	47	0.571384	52	0	5.94239	2.51409	74	2.85692	99	8.3422	172	14.056	222	12.1133	328	-4.55678	288.125
60	602/Cheung Gang	green	dry	0.103394	25	49	51	53	87	105	184	263	319	419.7	442		2.58484	5.06629	5.27308	5.47986	8.99525	10.8563	19.0244	27.1925	32.9826	43.3943	45.7		60	602/Cheung Gang	green	dry	49	0.206787	51	0.206787	5.47986	3.51538	87	1.86109	105	8.1681	184	16.3362	263	5.79005	319	10.4117	419.7
41	602/Cheung Gang	green	wet	0.118248	25	53	55	59	91	162	225	338	450	563.8	565		2.95619	6.26713	6.50363	6.97662	10.7605	19.1561	26.6058	39.9678	53.2115	66.6681	66.81		41	602/Cheung Gang	green	wet	53	0.236496	55	0.472991	6.97662	3.78393	91	8.39559	162	7.44961	225	20.8116	338	13.2438	450	13.4566	563.8
42	602/Cheung Gang	green	wet	0.124687	25	59	61	65	119	171	303	416	473	630.083	640		3.11719	7.35656	7.60594	8.10469	14.8378	21.3216	37.7803	51.87	58.9772	78.5635	79.8		42	602/Cheung Gang	green	wet	59	0.249375	61	0.49875	8.10469	6.73312	119	6.48375	171	16.4588	303	30.5484	416	7.10719	473	19.5863	630.083
44	602/Cheung Gang	green	wet	0.111034	25	54	56	63	80	157	269	357	493	593.8	580		2.77586	5.99586	6.21793	6.99517	8.88276	17.4324	29.8683	39.6393	54.74	65.9323	64.4		44	602/Cheung Gang	green	wet	54	0.222069	56	0.777241	6.99517	1.88759	80	8.54966	157	12.4359	269	22.2069	357	15.1007	493	11.1923	593.8
46	602/Cheung Gang	green	wet	0.117089	25	54	56	60	80	146	244	321	465	631.6	615		2.92724	6.32283	6.55701	7.02537	9.36715	17.0951	28.5698	37.5857	54.4466	73.9537	72.01		46	602/Cheung Gang	green	wet	54	0.234179	56	0.468358	7.02537	2.34179	80	7.7279	146	11.4748	244	20.4907	321	16.8609	465	19.5071	631.6
47	602/Cheung Gang	green	wet	0.0965319	25	41	43	48	47	83	180	296	380	433.111	470		2.4133	3.95781	4.15087	4.63353	4.537	8.01215	17.3757	28.5734	36.6821	41.809	45.37		47	602/Cheung Gang	green	wet	41	0.193064	43	0.48266	4.63353	-0.0965319	47	3.47515	83	9.3636	180	20.5613	296	8.10868	380	5.12692	433.111
49	602/Cheung Gang	green	wet	0.153641	25	48	50	52	57	136	217	306	426	484.667	563		3.84103	7.37478	7.68206	7.98934	8.75755	20.8952	33.3401	47.0142	65.4512	74.4648	86.5		49	602/Cheung Gang	green	wet	48	0.307282	50	0.307282	7.98934	0.768206	57	12.1377	136	12.4449	217	26.119	306	18.4369	426	9.01362	484.667
50	602/Cheung Gang	green	wet	0.183645	25	43	45	50	54	112	188	219	334	431.5	439		4.59112	7.89672	8.26401	9.18223	9.91681	20.5682	34.5252	40.2182	61.3373	79.2427	80.62		50	602/Cheung Gang	green	wet	43	0.367289	45	0.918223	9.18223	0.734579	54	10.6514	112	13.957	188	19.65	219	21.1191	334	17.9054	431.5
52	602/Cheung Gang	green	wet	0.211132	25	44	47	52	77	179	245	345	476	510.5	539		5.27829	9.2898	9.92319	10.9788	16.2571	37.7926	51.7273	72.8404	100.499	107.783	113.8		52	602/Cheung Gang	green	wet	44	0.633395	47	1.05566	10.9788	5.27829	77	21.5354	179	13.9347	245	35.0479	345	27.6583	476	7.28404	510.5
53	602/Cheung Gang	green	wet	0.11188	25	53	49	58	91	154	235	393	541	673.071	633		2.797	5.92964	5.48212	6.48904	10.1811	17.2295	26.2918	43.9688	60.527	75.3032	70.82		53	602/Cheung Gang	green	wet	53	-0.44752	49	1.00692	6.48904	3.69204	91	7.04844	154	9.06227	235	26.7393	393	16.5582	541	14.7761	673.071
54	602/Cheung Gang	green	wet	0.12216	25	54	59	63	86	164	256	380	539	576.9	574		3.05401	6.59666	7.20746	7.6961	10.5058	20.0343	31.273	46.4209	65.8444	70.4743	70.12		54	602/Cheung Gang	green	wet	54	0.610801	59	0.488641	7.6961	2.80969	86	9.5285	164	11.2387	256	26.3866	380	19.4235	539	4.62987	576.9
22	602/jjack	orange	dry	0.136991	25	49	50	56	71	170	224	300	348	370.625	329		3.42477	6.71255	6.84954	7.67149	9.72635	23.2884	30.686	41.0973	47.6728	50.7722	45.07		22	602/jjack	orange	dry	49	0.136991	50	0.821945	7.67149	2.05486	71	13.5621	170	7.39751	224	17.8088	300	6.57556	348	3.09942	370.625
27	602/jjack	orange	dry	0.129286	25	35	41	42	83	138	175	238	290	358.125	364		3.23214	4.525	5.30071	5.43	10.7307	17.8414	22.625	30.77	37.4929	46.3004	47.06		27	602/jjack	orange	dry	35	0.775714	41	0.129286	5.43	5.30071	83	7.11071	138	4.78357	175	12.9286	238	6.72286	290	8.80759	358.125
32	602/jjack	orange	dry	0.089194	25	32	33	40	42	91	144	159	231	300.125	397		2.22985	2.85421	2.9434	3.56776	3.74615	8.11665	12.8439	14.1818	20.6038	26.7693	35.41		32	602/jjack	orange	dry	32	0.089194	33	0.624358	3.56776	0.178388	42	4.3705	91	4.72728	144	6.06519	159	6.42196	231	6.16553	300.125
35	602/jjack	orange	dry	0.10138	25	41	48	48	51	96	127	213	225	309.857	326		2.53451	4.1566	4.86626	4.86626	5.1704	9.73252	12.8753	21.594	22.8106	31.4134	33.05		35	602/jjack	orange	dry	41	0.709663	48	0	4.86626	0.304141	51	4.56212	96	3.14279	127	11.8615	213	1.21656	225	8.60285	309.857
36	602/jjack	orange	dry	0.119155	25	42	43	46	59	99	154	214	238	295	284		2.97887	5.00451	5.12366	5.48113	7.03014	11.7963	18.3499	25.4992	28.3589	35.1507	33.84		36	602/jjack	orange	dry	42	0.119155	43	0.357465	5.48113	1.54901	59	4.7662	99	6.55352	154	13.7028	214	2.85972	238	6.79183	295
37	602/jjack	orange	dry	0.105699	25	48	54	55	107	167	214	327	357	407.182	372		2.64247	5.07355	5.70774	5.81344	11.3098	17.6517	22.6196	34.5635	37.7345	43.0387	39.32		37	602/jjack	orange	dry	48	0.634194	54	0.105699	5.81344	5.49634	107	6.34194	167	4.96785	214	16.9118	327	3.17097	357	5.30416	407.182
38	602/jjack	orange	dry	0.124737	25	46	48	59	78	93	140	211	268	340.222	304		3.11842	5.73789	5.98737	7.35947	9.72947	11.6005	17.4632	26.3195	33.4295	42.4382	37.92		38	602/jjack	orange	dry	46	0.249474	48	1.37211	7.35947	2.37	78	1.87105	93	5.86263	140	14.7189	211	7.11	268	9.00877	340.222
39	602/jjack	orange	dry	0.118953	25	47	52	52	53	66	127	203	240	259.833	277		2.97383	5.59079	6.18556	6.18556	6.30451	7.8509	15.107	24.1475	28.5487	30.908	32.95		39	602/jjack	orange	dry	47	0.594765	52	0	6.18556	0.118953	53	1.54639	66	7.25614	127	16.2966	203	4.40126	240	2.35924	259.833
40	602/jjack	orange	dry	0.123633	25	48	46	49	53	103	149	215	248	333.125	300		3.09083	5.9344	5.68713	6.05803	6.55257	12.7342	18.4214	26.5812	30.6611	41.1854	37.09		40	602/jjack	orange	dry	48	-0.247267	46	0.3709	6.05803	0.494533	53	6.18167	103	5.68713	149	13.8469	215	4.0799	248	10.5243	333.125
21	602/jjack	orange	wet	0.136059	25	47	47	76	91	131	206	276	297	382.875	406		3.40148	6.39478	6.39478	10.3405	12.3814	17.8237	28.0282	37.5523	40.4096	52.0936	55.24		21	602/jjack	orange	wet	47	0	47	3.94571	10.3405	2.04089	91	5.44236	131	10.2044	206	19.7286	276	2.85724	297	11.6841	382.875
24	602/jjack	orange	wet	0.09297	25	43	45	64	104	178	273	417	436	510	633		2.32425	3.99771	4.18365	5.95008	9.66888	16.5487	25.3808	38.7685	40.5349	47.4147	58.85		24	602/jjack	orange	wet	43	0.18594	45	1.76643	5.95008	3.7188	104	6.87978	178	8.83215	273	22.2198	417	1.76643	436	6.87978	510
25	602/jjack	orange	wet	0.100624	25	43	45	49	73	129	189	274	362	454.1	417		2.51559	4.32681	4.52806	4.93055	7.34552	12.9804	19.0178	27.5708	36.4257	45.6931	41.96		25	602/jjack	orange	wet	43	0.201247	45	0.402494	4.93055	2.41496	73	5.63492	129	6.03741	189	14.5904	274	8.85487	362	9.26742	454.1
26	602/jjack	orange	wet	0.208227	25	36	41	62	69	72	115	152	205	269.25	282		5.20567	7.49617	8.5373	12.9101	14.3677	14.9923	23.9461	31.6505	42.6865	56.0651	58.72		26	602/jjack	orange	wet	36	1.04113	41	4.37277	12.9101	1.45759	69	0.624681	72	8.95376	115	16.6582	152	11.036	205	13.3786	269.25
28	602/jjack	orange	wet	0.105905	25	46	36	43	62	97	145	182	272	323.4	315		2.64762	4.87162	3.81257	4.5539	6.5661	10.2728	15.3562	19.2747	28.8061	34.2496	33.36		28	602/jjack	orange	wet	46	-1.05905	36	0.741333	4.5539	2.01219	62	3.70667	97	5.08343	145	9.0019	182	9.53143	272	5.4435	323.4
29	602/jjack	orange	wet	0.11097	25	37	38	41	43	46	103	145	185	282.875	268		2.77425	4.1059	4.21687	4.54978	4.77172	5.10463	11.4299	16.0907	20.5295	31.3907	29.74		29	602/jjack	orange	wet	37	0.11097	38	0.33291	4.54978	0.22194	43	0.33291	46	6.3253	103	10.986	145	4.43881	185	10.8612	282.875
30	602/jjack	orange	wet	0.0853445	25	39	39	43	45	117	184	284	420	482.333	479		2.13361	3.32843	3.32843	3.66981	3.8405	9.9853	15.7034	24.2378	35.8447	41.1645	40.88		30	602/jjack	orange	wet	39	0	39	0.341378	3.66981	0.170689	45	6.1448	117	5.71808	184	14.2525	284	11.6068	420	5.31981	482.333
31	602/jjack	orange	wet	0.213951	25	43	47	49	73	118	203	325	408	514.8	486		5.34877	9.19988	10.0557	10.4836	15.6184	25.2462	43.432	69.534	87.2919	110.142	103.98		31	602/jjack	orange	wet	43	0.855802	47	0.427901	10.4836	5.13481	73	9.62778	118	18.1858	203	44.2878	325	17.7579	408	22.8499	514.8
33	602/jjack	orange	wet	0.112603	25	40	42	48	89	150	207	288	346	453.222	438		2.81507	4.50411	4.72932	5.40493	10.0216	16.8904	23.3088	32.4296	38.9605	51.0341	49.32		33	602/jjack	orange	wet	40	0.225205	42	0.675616	5.40493	4.61671	89	6.86877	150	6.41836	207	15.5392	288	6.53096	346	12.0735	453.222
34	602/jjack	orange	wet	0.112364	25	35	36	40	44	97	169	232	273	341	330		2.80909	3.93273	4.04509	4.49455	4.944	10.8993	18.9895	26.0684	30.6753	38.316	37.08		34	602/jjack	orange	wet	35	0.112364	36	0.449455	4.49455	0.449455	44	5.95527	97	8.09018	169	15.1691	232	4.60691	273	7.64073	341
7	602	red	prelim	0.101978	25	38	38	44	47	82	131	161	260	358.375	460		2.54946	3.87517	3.87517	4.48704	4.79298	8.36222	13.3592	16.4185	26.5143	36.5465	46.91		7	602	red	prelim	38	0	38	0.61187	4.48704	0.305935	47	3.56924	82	4.99693	131	8.05628	161	10.0958	260	10.0321	358.375
23	602/jjack	red	prelim	0.151385	25	55	49	55	76	121	158	182	246	428	592		3.78463	8.32618	7.41787	8.32618	11.5053	18.3176	23.9189	27.5521	37.2407	64.7928	89.62		23	602/jjack	red	prelim	55	-0.908311	49	0.908311	8.32618	3.17909	76	6.81233	121	5.60125	158	9.23449	182	9.68865	246	27.5521	428
51	602/Cheung Gang	Red	prelim	0.122257	25	54	53	61	112	128	181	250	311	413	412		3.05643	6.60189	6.47964	7.45769	13.6928	15.6489	22.1286	30.5643	38.022	50.4923	50.37		51	602/Cheung Gang	Red	prelim	54	-0.122257	53	0.978058	7.45769	6.23512	112	1.95612	128	6.47964	181	14.9154	250	7.45769	311	12.4702	413
5	602	yellow	dry	0.117228	25	45	46	49	81	99	148	227	241	295	303		2.93069	5.27525	5.39248	5.74416	9.49545	11.6055	17.3497	26.6107	28.2519	34.5822	35.52		5	602	yellow	dry	45	0.117228	46	0.351683	5.74416	3.75129	81	2.1101	99	5.74416	148	15.0051	227	1.64119	241	6.3303	295
6	602	yellow	dry	0.126152	25	47	49	53	59	125	200	280	306	391.429	356		3.15379	5.92913	6.18143	6.68604	7.44295	15.769	25.2303	35.3225	38.6024	49.3794	44.91		6	602	yellow	dry	47	0.252303	49	0.504607	6.68604	0.75691	59	8.32601	125	9.46138	200	19.5535	280	3.27994	306	10.777	391.429
10	602	yellow	dry	0.138622	25	55	58	60	65	150	203	309	333	392.75	399		3.46554	7.62419	8.04005	8.31729	9.0104	20.7932	28.1402	42.8341	46.161	54.4436	55.31		10	602	yellow	dry	55	0.415865	58	0.277243	8.31729	0.693108	65	11.7828	150	7.34694	203	22.0408	309	3.32692	333	8.28264	392.75
15	602	yellow	dry	0.105948	25	48	56	58	61	150	178	325	323	453.5	422		2.6487	5.0855	5.93308	6.14498	6.46282	15.8922	18.8587	34.4331	34.2212	48.0474	44.71		15	602	yellow	dry	48	0.847583	56	0.211896	6.14498	0.317844	61	9.42936	150	2.96654	178	18.5409	325	-0.211896	323	13.8262	453.5
16	602	yellow	dry	0.136015	25	47	48	61	97	153	191	268	330	391.25	399		3.40038	6.39271	6.52872	8.29692	13.1935	20.8103	25.9789	36.452	44.885	53.2159	54.27		16	602	yellow	dry	47	0.136015	48	1.7682	8.29692	4.89654	97	7.61684	153	5.16857	191	15.6417	268	8.43293	330	8.33092	391.25
17	602	yellow	dry	0.136393	25	49	50	62	80	121	142	254	281	335.714	305		3.40984	6.68328	6.81967	8.45639	10.9115	16.5036	19.3679	34.6439	38.3266	45.7892	41.6		17	602	yellow	dry	49	0.136393	50	1.63672	8.45639	2.45508	80	5.59213	121	2.86426	142	18.1403	254	3.68262	281	7.46267	335.714
18	602	yellow	dry	0.14609	25	41	45	50	78	111	176	260	309	344.5	312		3.65224	5.98968	6.57404	7.30449	11.395	16.216	25.7118	37.9833	45.1417	50.3279	45.58		18	602	yellow	dry	41	0.584359	45	0.730449	7.30449	4.09051	78	4.82096	111	9.49583	176	21.7674	260	7.1584	309	5.18619	344.5
19	602	yellow	dry	0.113533	25	45	49	51	78	140	176	308	336	364.857	351		2.83832	5.10897	5.56311	5.79017	8.85556	15.8946	19.9818	34.9681	38.147	41.4232	39.85		19	602	yellow	dry	45	0.454131	49	0.227066	5.79017	3.06538	78	7.03903	140	4.08718	176	19.0735	308	3.17892	336	3.27623	364.857
20	602	yellow	dry	0.136139	25	46	49	53	58	132	191	316	391	401.5	417		3.40348	6.2624	6.67082	7.21537	7.89607	17.9704	26.0026	43.02	53.2304	54.6598	56.77		20	602	yellow	dry	46	0.408417	49	0.544556	7.21537	0.680695	58	10.0743	132	8.03221	191	25.0496	316	10.2104	391	1.42946	401.5
1	602	yellow	wet	0.155444	25	53	55	59	92	150	205	335	384	560.556	597		3.8861	8.23853	8.54941	9.17119	14.3008	23.3166	31.866	52.0737	59.6905	87.1349	92.8		1	602	yellow	wet	53	0.310888	55	0.621776	9.17119	5.12965	92	9.01575	150	8.54941	205	28.7571	335	7.61675	384	27.4445	560.556
2	602	yellow	wet	0.176419	25	49	51	56	82	160	255	343	427	488.125	539		4.41048	8.64455	8.99738	9.87948	14.4664	28.2271	44.9869	60.5118	75.331	86.1147	95.09		2	602	yellow	wet	49	0.352839	51	0.882096	9.87948	4.5869	82	13.7607	160	16.7598	255	32.2847	343	14.8192	427	10.7836	488.125
3	602	yellow	wet	0.127122	25	48	51	54	116	124	178	297	396	452.333	469		3.17804	6.10183	6.4832	6.86456	14.7461	15.7631	22.6276	37.7551	50.3401	57.5013	59.62		3	602	yellow	wet	48	0.381365	51	0.381365	6.86456	7.88154	116	1.01697	124	6.86456	178	21.992	297	12.585	396	7.16118	452.333
4	602	yellow	wet	0.151888	25	53	56	86	112	171	239	305	425	567.667	519		3.79721	8.05008	8.50574	13.0624	17.0115	25.9729	36.3013	46.3259	64.5525	86.2219	78.83		4	602	yellow	wet	53	0.455665	56	4.55665	13.0624	3.94909	112	8.96141	171	10.3284	239	20.353	305	18.2266	425	21.6694	567.667
8	602	yellow	wet	0.181736	25	55	58	63	65	128	191	315	435	610.455	599		4.54341	9.99549	10.5407	11.4494	11.8129	23.2622	34.7116	57.2469	79.0553	110.942	108.86		8	602	yellow	wet	55	0.545209	58	0.908681	11.4494	0.363472	65	11.4494	128	11.4494	191	33.9847	315	21.8083	435	31.8864	610.455
9	602	yellow	wet	0.140683	25	52	57	61	131	146	232	143	507	611.769	542		3.51707	7.3155	8.01891	8.58164	18.4294	20.5397	32.6384	20.1176	71.3261	86.0653	76.25		9	602	yellow	wet	52	0.703413	57	0.562731	8.58164	9.84779	131	2.11024	146	12.0987	232	-0.422048	143	51.2085	507	14.7392	611.769
11	602	yellow	wet	0.231389	25	36	41	46	75	93	222	290	316	465.556	504		5.78472	8.33	9.48694	10.6439	17.3542	21.5192	51.3683	67.1028	73.1189	107.724	116.62		11	602	yellow	wet	36	1.15694	41	1.15694	10.6439	6.71028	75	4.165	93	29.8492	222	45.5836	290	6.01611	316	34.6055	465.556
12	602	yellow	wet	0.1116	25	42	46	48	55	131	187	274	319	431.5	450		2.79	4.6872	5.1336	5.3568	6.138	14.6196	20.8692	30.5784	35.6004	48.1554	50.22		12	602	yellow	wet	42	0.4464	46	0.2232	5.3568	0.7812	55	8.4816	131	6.2496	187	15.9588	274	5.022	319	12.555	431.5
13	602	yellow	wet	0.0932809	25	35	37	40	73	139	215	276	385	428.857	445		2.33202	3.26483	3.45139	3.73124	6.80951	12.966	20.0554	25.7455	35.9131	40.0042	41.51		13	602	yellow	wet	35	0.186562	37	0.279843	3.73124	3.07827	73	6.15654	139	7.08935	215	12.7795	276	10.1676	385	4.09103	428.857
14	602	yellow	wet	0.11221	25	46	49	54	64	152	290	378	500	744	629		2.80525	5.16165	5.49828	6.05933	7.18143	17.0559	32.5409	42.4153	56.1049	83.4841	70.58		14	602	yellow	wet	46	0.33663	49	0.561049	6.05933	1.1221	64	9.87447	152	15.485	290	25.3594	378	13.6896	500	27.3792	744
[truncated: 1 more columns]

## Sheet: Sheet2
		stem length by weight gain pairs.
				6	6-9'	9	9-11'	11	11-13'	13	13-16'	16	16-19	19	19-22'	22	22-25'	25	25-28'	28	28-32'
Plant #	accession	flag color	wet/dry	40630	3days	40633	2 days	40635	2 days	40637	3 days	40640	3 days	40643	3days	40646	3days	40649	3days	40652	4days
43	602/Cheung Gang	green	dry	53	0.101279	54	0.708951	61	0.405115	65	9.41893	158	8.91253	246	18.4327	340	4.25371	382	6.25396	443.75	-5.34246
45	602/Cheung Gang	green	dry	46	0.602778	50	0.753472	55	0	55	14.7681	153	12.6583	237	25.6181	323	9.49375	386	11.6872	463.556	-4.75525
48	602/Cheung Gang	green	dry	48	0.2	50	0.3	53	-4	13	14.5	158	2.3	181	14.9	307	-6.6	241	19.3818	434.818	-4.58182
55	602/Cheung Gang	green	dry	47	0.234142	49	-0.117071	48	3.39506	77	4.33162	114	9.71689	197	20.6045	290	2.45849	311	12.8632	420.875	1.88777
56	602/Cheung Gang	green	dry	48	0.213855	50	0.427709	54	2.13855	74	5.66715	127	14.0075	258	18.2846	298	6.95028	363	4.04987	400.875	-4.58451
57	602/Cheung Gang	green	dry	46	0.266471	49	0.266471	52	2.13176	76	4.53	127	6.39529	199	10.7476	248	9.41529	354	2.82261	385.778	0.463856
58	602/Cheung Gang	green	dry	30	1.29574	39	2.30354	55	5.18296	91	1.0078	98	6.76664	145	9.93401	167	3.45531	191	12.9214	280.75	-0.539892
59	602/Cheung Gang	green	dry	47	0.571384	52	0	52	2.51409	74	2.85692	99	8.3422	172	14.056	222	12.1133	328	-4.55678	288.125	3.41402
60	602/Cheung Gang	green	dry	49	0.206787	51	0.206787	53	3.51538	87	1.86109	105	8.1681	184	16.3362	263	5.79005	319	10.4117	419.7	2.30568
41	602/Cheung Gang	green	wet	53	0.236496	55	0.472991	59	3.78393	91	8.39559	162	7.44961	225	20.8116	338	13.2438	450	13.4566	563.8	0.141897
42	602/Cheung Gang	green	wet	59	0.249375	61	0.49875	65	6.73312	119	6.48375	171	16.4588	303	30.5484	416	7.10719	473	19.5863	630.083	1.23648
44	602/Cheung Gang	green	wet	54	0.222069	56	0.777241	63	1.88759	80	8.54966	157	12.4359	269	22.2069	357	15.1007	493	11.1923	593.8	-1.53228
46	602/Cheung Gang	green	wet	54	0.234179	56	0.468358	60	2.34179	80	7.7279	146	11.4748	244	20.4907	321	16.8609	465	19.5071	631.6	-1.94368
47	602/Cheung Gang	green	wet	41	0.193064	43	0.48266	48	-0.0965319	47	3.47515	83	9.3636	180	20.5613	296	8.10868	380	5.12692	433.111	3.56096
49	602/Cheung Gang	green	wet	48	0.307282	50	0.307282	52	0.768206	57	12.1377	136	12.4449	217	26.119	306	18.4369	426	9.01362	484.667	12.0352
50	602/Cheung Gang	green	wet	43	0.367289	45	0.918223	50	0.734579	54	10.6514	112	13.957	188	19.65	219	21.1191	334	17.9054	431.5	1.37733
52	602/Cheung Gang	green	wet	44	0.633395	47	1.05566	52	5.27829	77	21.5354	179	13.9347	245	35.0479	345	27.6583	476	7.28404	510.5	6.01725
53	602/Cheung Gang	green	wet	53	-0.44752	49	1.00692	58	3.69204	91	7.04844	154	9.06227	235	26.7393	393	16.5582	541	14.7761	673.071	-4.48319
54	602/Cheung Gang	green	wet	54	0.610801	59	0.488641	63	2.80969	86	9.5285	164	11.2387	256	26.3866	380	19.4235	539	4.62987	576.9	-0.354265
22	602/jjack	orange	dry	49	0.136991	50	0.821945	56	2.05486	71	13.5621	170	7.39751	224	17.8088	300	6.57556	348	3.09942	370.625	-5.70225
27	602/jjack	orange	dry	35	0.775714	41	0.129286	42	5.30071	83	7.11071	138	4.78357	175	12.9286	238	6.72286	290	8.80759	358.125	0.759554
32	602/jjack	orange	dry	32	0.089194	33	0.624358	40	0.178388	42	4.3705	91	4.72728	144	6.06519	159	6.42196	231	6.16553	300.125	8.64066
35	602/jjack	orange	dry	41	0.709663	48	0	48	0.304141	51	4.56212	96	3.14279	127	11.8615	213	1.21656	225	8.60285	309.857	1.63657
36	602/jjack	orange	dry	42	0.119155	43	0.357465	46	1.54901	59	4.7662	99	6.55352	154	13.7028	214	2.85972	238	6.79183	295	-1.3107
37	602/jjack	orange	dry	48	0.634194	54	0.105699	55	5.49634	107	6.34194	167	4.96785	214	16.9118	327	3.17097	357	5.30416	407.182	-3.71868
38	602/jjack	orange	dry	46	0.249474	48	1.37211	59	2.37	78	1.87105	93	5.86263	140	14.7189	211	7.11	268	9.00877	340.222	-4.51825
39	602/jjack	orange	dry	47	0.594765	52	0	52	0.118953	53	1.54639	66	7.25614	127	16.2966	203	4.40126	240	2.35924	259.833	2.04203
40	602/jjack	orange	dry	48	-0.247267	46	0.3709	49	0.494533	53	6.18167	103	5.68713	149	13.8469	215	4.0799	248	10.5243	333.125	-4.09535
21	602/jjack	orange	wet	47	0	47	3.94571	76	2.04089	91	5.44236	131	10.2044	206	19.7286	276	2.85724	297	11.6841	382.875	3.14637
24	602/jjack	orange	wet	43	0.18594	45	1.76643	64	3.7188	104	6.87978	178	8.83215	273	22.2198	417	1.76643	436	6.87978	510	11.4353
25	602/jjack	orange	wet	43	0.201247	45	0.402494	49	2.41496	73	5.63492	129	6.03741	189	14.5904	274	8.85487	362	9.26742	454.1	-3.73313
26	602/jjack	orange	wet	36	1.04113	41	4.37277	62	1.45759	69	0.624681	72	8.95376	115	16.6582	152	11.036	205	13.3786	269.25	2.65489
28	602/jjack	orange	wet	46	-1.05905	36	0.741333	43	2.01219	62	3.70667	97	5.08343	145	9.0019	182	9.53143	272	5.4435	323.4	-0.8896
29	602/jjack	orange	wet	37	0.11097	38	0.33291	41	0.22194	43	0.33291	46	6.3253	103	10.986	145	4.43881	185	10.8612	282.875	-1.65068
30	602/jjack	orange	wet	39	0	39	0.341378	43	0.170689	45	6.1448	117	5.71808	184	14.2525	284	11.6068	420	5.31981	482.333	-0.284482
31	602/jjack	orange	wet	43	0.855802	47	0.427901	49	5.13481	73	9.62778	118	18.1858	203	44.2878	325	17.7579	408	22.8499	514.8	-6.16178
33	602/jjack	orange	wet	40	0.225205	42	0.675616	48	4.61671	89	6.86877	150	6.41836	207	15.5392	288	6.53096	346	12.0735	453.222	-1.71406
34	602/jjack	orange	wet	35	0.112364	36	0.449455	40	0.449455	44	5.95527	97	8.09018	169	15.1691	232	4.60691	273	7.64073	341	-1.236
7	602	red	prelim	38	0	38	0.61187	44	0.305935	47	3.56924	82	4.99693	131	8.05628	161	10.0958	260	10.0321	358.375	10.3635
23	602/jjack	red	prelim	55	-0.908311	49	0.908311	55	3.17909	76	6.81233	121	5.60125	158	9.23449	182	9.68865	246	27.5521	428	24.8272
51	602/Cheung Gang	Red	prelim	54	-0.122257	53	0.978058	61	6.23512	112	1.95612	128	6.47964	181	14.9154	250	7.45769	311	12.4702	413	-0.122257
5	602	yellow	dry	45	0.117228	46	0.351683	49	3.75129	81	2.1101	99	5.74416	148	15.0051	227	1.64119	241	6.3303	295	0.937822
6	602	yellow	dry	47	0.252303	49	0.504607	53	0.75691	59	8.32601	125	9.46138	200	19.5535	280	3.27994	306	10.777	391.429	-4.46937
10	602	yellow	dry	55	0.415865	58	0.277243	60	0.693108	65	11.7828	150	7.34694	203	22.0408	309	3.32692	333	8.28264	392.75	0.866385
15	602	yellow	dry	48	0.847583	56	0.211896	58	0.317844	61	9.42936	150	2.96654	178	18.5409	325	-0.211896	323	13.8262	453.5	-3.33736
16	602	yellow	dry	47	0.136015	48	1.7682	61	4.89654	97	7.61684	153	5.16857	191	15.6417	268	8.43293	330	8.33092	391.25	1.05412
17	602	yellow	dry	49	0.136393	50	1.63672	62	2.45508	80	5.59213	121	2.86426	142	18.1403	254	3.68262	281	7.46267	335.714	-4.18923
18	602	yellow	dry	41	0.584359	45	0.730449	50	4.09051	78	4.82096	111	9.49583	176	21.7674	260	7.1584	309	5.18619	344.5	-4.74792
19	602	yellow	dry	45	0.454131	49	0.227066	51	3.06538	78	7.03903	140	4.08718	176	19.0735	308	3.17892	336	3.27623	364.857	-1.57324
20	602	yellow	dry	46	0.408417	49	0.544556	53	0.680695	58	10.0743	132	8.03221	191	25.0496	316	10.2104	391	1.42946	401.5	2.11016
1	602	yellow	wet	53	0.310888	55	0.621776	59	5.12965	92	9.01575	150	8.54941	205	28.7571	335	7.61675	384	27.4445	560.556	5.66507
2	602	yellow	wet	49	0.352839	51	0.882096	56	4.5869	82	13.7607	160	16.7598	255	32.2847	343	14.8192	427	10.7836	488.125	8.97533
3	602	yellow	wet	48	0.381365	51	0.381365	54	7.88154	116	1.01697	124	6.86456	178	21.992	297	12.585	396	7.16118	452.333	2.11869
4	602	yellow	wet	53	0.455665	56	4.55665	86	3.94909	112	8.96141	171	10.3284	239	20.353	305	18.2266	425	21.6694	567.667	-7.39189
8	602	yellow	wet	55	0.545209	58	0.908681	63	0.363472	65	11.4494	128	11.4494	191	33.9847	315	21.8083	435	31.8864	610.455	-2.08171
9	602	yellow	wet	52	0.703413	57	0.562731	61	9.84779	131	2.11024	146	12.0987	232	-0.422048	143	51.2085	507	14.7392	611.769	-9.81532
11	602	yellow	wet	36	1.15694	41	1.15694	46	6.71028	75	4.165	93	29.8492	222	45.5836	290	6.01611	316	34.6055	465.556	8.89562
12	602	yellow	wet	42	0.4464	46	0.2232	48	0.7812	55	8.4816	131	6.2496	187	15.9588	274	5.022	319	12.555	431.5	2.0646
13	602	yellow	wet	35	0.186562	37	0.279843	40	3.07827	73	6.15654	139	7.08935	215	12.7795	276	10.1676	385	4.09103	428.857	1.50582
14	602	yellow	wet	46	0.33663	49	0.561049	54	1.1221	64	9.87447	152	15.485	290	25.3594	378	13.6896	500	27.3792	744	-12.9041

## Sheet: Sheet3
Author	Erik T Nilsen, Department of Biologicl Sciences, Virginia Tech, USA
Journal	PlosOne
Title	A rootstock provides water conservation for a grafted commercial tomato (Solanum
	lycopersicum L.) line in response to mild-drought conditions: A focus on vegetative
	growth and photosynthetic parameters.
Data Set	stem length vs calculated weight gain between plant length survey days.
	Weight is calculated as the total weight per shoot length (from the final harvest) times shoot length
Reference	Figure 3
Color references: Green = BHN602/Cheung Gang; Yellow =BHN602 ; Orange = BHN602/jjack
Plant #	accession	flag color	wet/dry	days	length	wt gain	wt gain/day		Plant #	accession	flag color	wet/dry	days	length	wt gain	wt gain/day		Plant #	accession	flag color	wet/dry	days	length	wt gain	wt gain/day		Plant #	accession	flag color	wet/dry	days	length	wt gain	wt gain/day		Plant #	accession	flag color	wet/dry	days	length	wt gain	wt gain/day		Plant #	accession	flag color	wet/dry	days
					cm	g	g/day							cm	g	g/day							cm	g	g/day							cm	g	g/day							cm	g	g/day
43	602/Cheung Gang	green	dry	6-9'	53	0.101279	0.0337596		41	602/Cheung Gang	green	wet	6-9'	53	0.236496	0.0788319		5	602	yellow	dry	6-9'	45	0.117228	0.0390759		1	602	yellow	wet	6-9'	53	0.310888	0.103629		22	602/jjack	orange	dry	6-9'	49	0.136991	0.0456636		21	602/jjack	orange	wet	6-9'
45	602/Cheung Gang	green	dry	6-9'	46	0.602778	0.200926		42	602/Cheung Gang	green	wet	6-9'	59	0.249375	0.083125		6	602	yellow	dry	6-9'	47	0.252303	0.0841011		2	602	yellow	wet	6-9'	49	0.352839	0.117613		27	602/jjack	orange	dry	6-9'	35	0.775714	0.258571		24	602/jjack	orange	wet	6-9'
48	602/Cheung Gang	green	dry	6-9'	48	0.2	0.0666667		44	602/Cheung Gang	green	wet	6-9'	54	0.222069	0.074023		10	602	yellow	dry	6-9'	55	0.415865	0.138622		3	602	yellow	wet	6-9'	48	0.381365	0.127122		32	602/jjack	orange	dry	6-9'	32	0.089194	0.0297313		25	602/jjack	orange	wet	6-9'
55	602/Cheung Gang	green	dry	6-9'	47	0.234142	0.0780473		46	602/Cheung Gang	green	wet	6-9'	54	0.234179	0.0780596		15	602	yellow	dry	6-9'	48	0.847583	0.282528		4	602	yellow	wet	6-9'	53	0.455665	0.151888		35	602/jjack	orange	dry	6-9'	41	0.709663	0.236554		26	602/jjack	orange	wet	6-9'
56	602/Cheung Gang	green	dry	6-9'	48	0.213855	0.0712849		47	602/Cheung Gang	green	wet	6-9'	41	0.193064	0.0643546		16	602	yellow	dry	6-9'	47	0.136015	0.0453383		8	602	yellow	wet	6-9'	55	0.545209	0.181736		36	602/jjack	orange	dry	6-9'	42	0.119155	0.0397183		28	602/jjack	orange	wet	6-9'
57	602/Cheung Gang	green	dry	6-9'	46	0.266471	0.0888235		49	602/Cheung Gang	green	wet	6-9'	48	0.307282	0.102427		17	602	yellow	dry	6-9'	49	0.136393	0.0454645		9	602	yellow	wet	6-9'	52	0.703413	0.234471		37	602/jjack	orange	dry	6-9'	48	0.634194	0.211398		29	602/jjack	orange	wet	6-9'
58	602/Cheung Gang	green	dry	6-9'	30	1.29574	0.431913		50	602/Cheung Gang	green	wet	6-9'	43	0.367289	0.12243		18	602	yellow	dry	6-9'	41	0.584359	0.194786		11	602	yellow	wet	6-9'	36	1.15694	0.385648		38	602/jjack	orange	dry	6-9'	46	0.249474	0.0831579		30	602/jjack	orange	wet	6-9'
59	602/Cheung Gang	green	dry	6-9'	47	0.571384	0.190461		52	602/Cheung Gang	green	wet	6-9'	44	0.633395	0.211132		19	602	yellow	dry	6-9'	45	0.454131	0.151377		12	602	yellow	wet	6-9'	42	0.4464	0.1488		39	602/jjack	orange	dry	6-9'	47	0.594765	0.198255		31	602/jjack	orange	wet	6-9'
60	602/Cheung Gang	green	dry	6-9'	49	0.206787	0.0689291		53	602/Cheung Gang	green	wet	6-9'	53	-0.44752	-0.149173		20	602	yellow	dry	6-9'	46	0.408417	0.136139		13	602	yellow	wet	6-9'	35	0.186562	0.0621873		40	602/jjack	orange	dry	6-9'	48	-0.247267	-0.0824222		33	602/jjack	orange	wet	6-9'
43	602/Cheung Gang	green	dry	9-11'	54	0.708951	0.354476		54	602/Cheung Gang	green	wet	6-9'	54	0.610801	0.2036		5	602	yellow	dry	9-11'	46	0.351683	0.175842		14	602	yellow	wet	6-9'	46	0.33663	0.11221		22	602/jjack	orange	dry	9-11'	50	0.821945	0.410973		34	602/jjack	orange	wet	6-9'
45	602/Cheung Gang	green	dry	9-11'	50	0.753472	0.376736		41	602/Cheung Gang	green	wet	9-11'	55	0.472991	0.236496		6	602	yellow	dry	9-11'	49	0.504607	0.252303		1	602	yellow	wet	9-11'	55	0.621776	0.310888		27	602/jjack	orange	dry	9-11'	41	0.129286	0.0646429		21	602/jjack	orange	wet	9-11'
48	602/Cheung Gang	green	dry	9-11'	50	0.3	0.15		42	602/Cheung Gang	green	wet	9-11'	61	0.49875	0.249375		10	602	yellow	dry	9-11'	58	0.277243	0.138622		2	602	yellow	wet	9-11'	51	0.882096	0.441048		32	602/jjack	orange	dry	9-11'	33	0.624358	0.312179		24	602/jjack	orange	wet	9-11'
55	602/Cheung Gang	green	dry	9-11'	49	-0.117071	-0.0585355		44	602/Cheung Gang	green	wet	9-11'	56	0.777241	0.388621		15	602	yellow	dry	9-11'	56	0.211896	0.105948		3	602	yellow	wet	9-11'	51	0.381365	0.190682		35	602/jjack	orange	dry	9-11'	48	0	0		25	602/jjack	orange	wet	9-11'
56	602/Cheung Gang	green	dry	9-11'	50	0.427709	0.213855		46	602/Cheung Gang	green	wet	9-11'	56	0.468358	0.234179		16	602	yellow	dry	9-11'	48	1.7682	0.884098		4	602	yellow	wet	9-11'	56	4.55665	2.27832		36	602/jjack	orange	dry	9-11'	43	0.357465	0.178732		26	602/jjack	orange	wet	9-11'
57	602/Cheung Gang	green	dry	9-11'	49	0.266471	0.133235		47	602/Cheung Gang	green	wet	9-11'	43	0.48266	0.24133		17	602	yellow	dry	9-11'	50	1.63672	0.818361		8	602	yellow	wet	9-11'	58	0.908681	0.454341		37	602/jjack	orange	dry	9-11'	54	0.105699	0.0528495		28	602/jjack	orange	wet	9-11'
58	602/Cheung Gang	green	dry	9-11'	39	2.30354	1.15177		49	602/Cheung Gang	green	wet	9-11'	50	0.307282	0.153641		18	602	yellow	dry	9-11'	45	0.730449	0.365224		9	602	yellow	wet	9-11'	57	0.562731	0.281365		38	602/jjack	orange	dry	9-11'	48	1.37211	0.686053		29	602/jjack	orange	wet	9-11'
59	602/Cheung Gang	green	dry	9-11'	52	0	0		50	602/Cheung Gang	green	wet	9-11'	45	0.918223	0.459112		19	602	yellow	dry	9-11'	49	0.227066	0.113533		11	602	yellow	wet	9-11'	41	1.15694	0.578472		39	602/jjack	orange	dry	9-11'	52	0	0		30	602/jjack	orange	wet	9-11'
60	602/Cheung Gang	green	dry	9-11'	51	0.206787	0.103394		52	602/Cheung Gang	green	wet	9-11'	47	1.05566	0.527829		20	602	yellow	dry	9-11'	49	0.544556	0.272278		12	602	yellow	wet	9-11'	46	0.2232	0.1116		40	602/jjack	orange	dry	9-11'	46	0.3709	0.18545		31	602/jjack	orange	wet	9-11'
43	602/Cheung Gang	green	dry	11-13'	61	0.405115	0.135038		53	602/Cheung Gang	green	wet	9-11'	49	1.00692	0.50346		5	602	yellow	dry	11-13'	49	3.75129	1.25043		13	602	yellow	wet	9-11'	37	0.279843	0.139921		22	602/jjack	orange	dry	11-13'	56	2.05486	0.684954		33	602/jjack	orange	wet	9-11'
45	602/Cheung Gang	green	dry	11-13'	55	0	0		54	602/Cheung Gang	green	wet	9-11'	59	0.488641	0.244321		6	602	yellow	dry	11-13'	53	0.75691	0.252303		14	602	yellow	wet	9-11'	49	0.561049	0.280525		27	602/jjack	orange	dry	11-13'	42	5.30071	1.7669		34	602/jjack	orange	wet	9-11'
48	602/Cheung Gang	green	dry	11-13'	53	-4	-1.33333		41	602/Cheung Gang	green	wet	11-13'	59	3.78393	1.26131		10	602	yellow	dry	11-13'	60	0.693108	0.231036		1	602	yellow	wet	11-13'	59	5.12965	1.70988		32	602/jjack	orange	dry	11-13'	40	0.178388	0.0594626		21	602/jjack	orange	wet	11-13'
55	602/Cheung Gang	green	dry	11-13'	48	3.39506	1.13169		42	602/Cheung Gang	green	wet	11-13'	65	6.73312	2.24437		15	602	yellow	dry	11-13'	58	0.317844	0.105948		2	602	yellow	wet	11-13'	56	4.5869	1.52897		35	602/jjack	orange	dry	11-13'	48	0.304141	0.10138		24	602/jjack	orange	wet	11-13'
56	602/Cheung Gang	green	dry	11-13'	54	2.13855	0.712849		44	602/Cheung Gang	green	wet	11-13'	63	1.88759	0.629195		16	602	yellow	dry	11-13'	61	4.89654	1.63218		3	602	yellow	wet	11-13'	54	7.88154	2.62718		36	602/jjack	orange	dry	11-13'	46	1.54901	0.516338		25	602/jjack	orange	wet	11-13'
57	602/Cheung Gang	green	dry	11-13'	52	2.13176	0.710588		46	602/Cheung Gang	green	wet	11-13'	60	2.34179	0.780596		17	602	yellow	dry	11-13'	62	2.45508	0.818361		4	602	yellow	wet	11-13'	86	3.94909	1.31636		37	602/jjack	orange	dry	11-13'	55	5.49634	1.83211		26	602/jjack	orange	wet	11-13'
58	602/Cheung Gang	green	dry	11-13'	55	5.18296	1.72765		47	602/Cheung Gang	green	wet	11-13'	48	-0.0965319	-0.0321773		18	602	yellow	dry	11-13'	50	4.09051	1.3635		8	602	yellow	wet	11-13'	63	0.363472	0.121157		38	602/jjack	orange	dry	11-13'	59	2.37	0.79		28	602/jjack	orange	wet	11-13'
59	602/Cheung Gang	green	dry	11-13'	52	2.51409	0.838029		49	602/Cheung Gang	green	wet	11-13'	52	0.768206	0.256069		19	602	yellow	dry	11-13'	51	3.06538	1.02179		9	602	yellow	wet	11-13'	61	9.84779	3.2826		39	602/jjack	orange	dry	11-13'	52	0.118953	0.039651		29	602/jjack	orange	wet	11-13'
60	602/Cheung Gang	green	dry	11-13'	53	3.51538	1.17179		50	602/Cheung Gang	green	wet	11-13'	50	0.734579	0.24486		20	602	yellow	dry	11-13'	53	0.680695	0.226898		11	602	yellow	wet	11-13'	46	6.71028	2.23676		40	602/jjack	orange	dry	11-13'	49	0.494533	0.164844		30	602/jjack	orange	wet	11-13'
43	602/Cheung Gang	green	dry	13-16'	65	9.41893	3.13964		52	602/Cheung Gang	green	wet	11-13'	52	5.27829	1.75943		5	602	yellow	dry	13-16'	81	2.1101	0.703366		12	602	yellow	wet	11-13'	48	0.7812	0.2604		22	602/jjack	orange	dry	13-16'	71	13.5621	4.5207		31	602/jjack	orange	wet	11-13'
45	602/Cheung Gang	green	dry	13-16'	55	14.7681	4.92269		53	602/Cheung Gang	green	wet	11-13'	58	3.69204	1.23068		6	602	yellow	dry	13-16'	59	8.32601	2.77534		13	602	yellow	wet	11-13'	40	3.07827	1.02609		27	602/jjack	orange	dry	13-16'	83	7.11071	2.37024		33	602/jjack	orange	wet	11-13'
48	602/Cheung Gang	green	dry	13-16'	13	14.5	4.83333		54	602/Cheung Gang	green	wet	11-13'	63	2.80969	0.936562		10	602	yellow	dry	13-16'	65	11.7828	3.92761		14	602	yellow	wet	11-13'	54	1.1221	0.374033		32	602/jjack	orange	dry	13-16'	42	4.3705	1.45683		34	602/jjack	orange	wet	11-13'
55	602/Cheung Gang	green	dry	13-16'	77	4.33162	1.44387		41	602/Cheung Gang	green	wet	13-16'	91	8.39559	2.79853		15	602	yellow	dry	13-16'	61	9.42936	3.14312		1	602	yellow	wet	13-16'	92	9.01575	3.00525		35	602/jjack	orange	dry	13-16'	51	4.56212	1.52071		21	602/jjack	orange	wet	13-16'
56	602/Cheung Gang	green	dry	13-16'	74	5.66715	1.88905		42	602/Cheung Gang	green	wet	13-16'	119	6.48375	2.16125		16	602	yellow	dry	13-16'	97	7.61684	2.53895		2	602	yellow	wet	13-16'	82	13.7607	4.5869		36	602/jjack	orange	dry	13-16'	59	4.7662	1.58873		24	602/jjack	orange	wet	13-16'
57	602/Cheung Gang	green	dry	13-16'	76	4.53	1.51		44	602/Cheung Gang	green	wet	13-16'	80	8.54966	2.84989		17	602	yellow	dry	13-16'	80	5.59213	1.86404		3	602	yellow	wet	13-16'	116	1.01697	0.338991		37	602/jjack	orange	dry	13-16'	107	6.34194	2.11398		25	602/jjack	orange	wet	13-16'
58	602/Cheung Gang	green	dry	13-16'	91	1.0078	0.335933		46	602/Cheung Gang	green	wet	13-16'	80	7.7279	2.57597		18	602	yellow	dry	13-16'	78	4.82096	1.60699		4	602	yellow	wet	13-16'	112	8.96141	2.98714		38	602/jjack	orange	dry	13-16'	78	1.87105	0.623684		26	602/jjack	orange	wet	13-16'
59	602/Cheung Gang	green	dry	13-16'	74	2.85692	0.952306		47	602/Cheung Gang	green	wet	13-16'	47	3.47515	1.15838		19	602	yellow	dry	13-16'	78	7.03903	2.34634		8	602	yellow	wet	13-16'	65	11.4494	3.81646		39	602/jjack	orange	dry	13-16'	53	1.54639	0.515463		28	602/jjack	orange	wet	13-16'
60	602/Cheung Gang	green	dry	13-16'	87	1.86109	0.620362		49	602/Cheung Gang	green	wet	13-16'	57	12.1377	4.04589		20	602	yellow	dry	13-16'	58	10.0743	3.3581		9	602	yellow	wet	13-16'	131	2.11024	0.703413		40	602/jjack	orange	dry	13-16'	53	6.18167	2.06056		29	602/jjack	orange	wet	13-16'
43	602/Cheung Gang	green	dry	16-19	158	8.91253	2.97084		50	602/Cheung Gang	green	wet	13-16'	54	10.6514	3.55046		5	602	yellow	dry	16-19	99	5.74416	1.91472		11	602	yellow	wet	13-16'	75	4.165	1.38833		22	602/jjack	orange	dry	16-19	170	7.39751	2.46584		30	602/jjack	orange	wet	13-16'
45	602/Cheung Gang	green	dry	16-19	153	12.6583	4.21944		52	602/Cheung Gang	green	wet	13-16'	77	21.5354	7.17848		6	602	yellow	dry	16-19	125	9.46138	3.15379		12	602	yellow	wet	13-16'	55	8.4816	2.8272		27	602/jjack	orange	dry	16-19	138	4.78357	1.59452		31	602/jjack	orange	wet	13-16'
48	602/Cheung Gang	green	dry	16-19	158	2.3	0.766667		53	602/Cheung Gang	green	wet	13-16'	91	7.04844	2.34948		10	602	yellow	dry	16-19	150	7.34694	2.44898		13	602	yellow	wet	13-16'	73	6.15654	2.05218		32	602/jjack	orange	dry	16-19	91	4.72728	1.57576		33	602/jjack	orange	wet	13-16'
55	602/Cheung Gang	green	dry	16-19	114	9.71689	3.23896		54	602/Cheung Gang	green	wet	13-16'	86	9.5285	3.17617		15	602	yellow	dry	16-19	150	2.96654	0.988847		14	602	yellow	wet	13-16'	64	9.87447	3.29149		35	602/jjack	orange	dry	16-19	96	3.14279	1.0476		34	602/jjack	orange	wet	13-16'
56	602/Cheung Gang	green	dry	16-19	127	14.0075	4.66916		41	602/Cheung Gang	green	wet	16-19	162	7.44961	2.4832		16	602	yellow	dry	16-19	153	5.16857	1.72286		1	602	yellow	wet	16-19	150	8.54941	2.8498		36	602/jjack	orange	dry	16-19	99	6.55352	2.18451		21	602/jjack	orange	wet	16-19
57	602/Cheung Gang	green	dry	16-19	127	6.39529	2.13176		42	602/Cheung Gang	green	wet	16-19	171	16.4588	5.48625		17	602	yellow	dry	16-19	121	2.86426	0.954754		2	602	yellow	wet	16-19	160	16.7598	5.58661		37	602/jjack	orange	dry	16-19	167	4.96785	1.65595		24	602/jjack	orange	wet	16-19
58	602/Cheung Gang	green	dry	16-19	98	6.76664	2.25555		44	602/Cheung Gang	green	wet	16-19	157	12.4359	4.14529		18	602	yellow	dry	16-19	111	9.49583	3.16528		3	602	yellow	wet	16-19	124	6.86456	2.28819		38	602/jjack	orange	dry	16-19	93	5.86263	1.95421		25	602/jjack	orange	wet	16-19
59	602/Cheung Gang	green	dry	16-19	99	8.3422	2.78073		46	602/Cheung Gang	green	wet	16-19	146	11.4748	3.82492		19	602	yellow	dry	16-19	140	4.08718	1.36239		4	602	yellow	wet	16-19	171	10.3284	3.4428		39	602/jjack	orange	dry	16-19	66	7.25614	2.41871		26	602/jjack	orange	wet	16-19
60	602/Cheung Gang	green	dry	16-19	105	8.1681	2.7227		47	602/Cheung Gang	green	wet	16-19	83	9.3636	3.1212		20	602	yellow	dry	16-19	132	8.03221	2.6774		8	602	yellow	wet	16-19	128	11.4494	3.81646		40	602/jjack	orange	dry	16-19	103	5.68713	1.89571		28	602/jjack	orange	wet	16-19
43	602/Cheung Gang	green	dry	19-22'	246	18.4327	6.14425		49	602/Cheung Gang	green	wet	16-19	136	12.4449	4.14831		5	602	yellow	dry	19-22'	148	15.0051	5.00172		9	602	yellow	wet	16-19	146	12.0987	4.0329		22	602/jjack	orange	dry	19-22'	224	17.8088	5.93627		29	602/jjack	orange	wet	16-19
45	602/Cheung Gang	green	dry	19-22'	237	25.6181	8.53935		50	602/Cheung Gang	green	wet	16-19	112	13.957	4.65233		6	602	yellow	dry	19-22'	200	19.5535	6.51784		11	602	yellow	wet	16-19	93	29.8492	9.94972		27	602/jjack	orange	dry	19-22'	175	12.9286	4.30952		30	602/jjack	orange	wet	16-19
48	602/Cheung Gang	green	dry	19-22'	181	14.9	4.96667		52	602/Cheung Gang	green	wet	16-19	179	13.9347	4.6449		10	602	yellow	dry	19-22'	203	22.0408	7.34694		12	602	yellow	wet	16-19	131	6.2496	2.0832		32	602/jjack	orange	dry	19-22'	144	6.06519	2.02173		31	602/jjack	orange	wet	16-19
55	602/Cheung Gang	green	dry	19-22'	197	20.6045	6.86816		53	602/Cheung Gang	green	wet	16-19	154	9.06227	3.02076		15	602	yellow	dry	19-22'	178	18.5409	6.18029		13	602	yellow	wet	16-19	139	7.08935	2.36312		35	602/jjack	orange	dry	19-22'	127	11.8615	3.95383		33	602/jjack	orange	wet	16-19
56	602/Cheung Gang	green	dry	19-22'	258	18.2846	6.09486		54	602/Cheung Gang	green	wet	16-19	164	11.2387	3.74625		16	602	yellow	dry	19-22'	191	15.6417	5.21391		14	602	yellow	wet	16-19	152	15.485	5.16165		36	602/jjack	orange	dry	19-22'	154	13.7028	4.56761		34	602/jjack	orange	wet	16-19
57	602/Cheung Gang	green	dry	19-22'	199	10.7476	3.58255		41	602/Cheung Gang	green	wet	19-22'	225	20.8116	6.9372		17	602	yellow	dry	19-22'	142	18.1403	6.04678		1	602	yellow	wet	19-22'	205	28.7571	9.58571		37	602/jjack	orange	dry	19-22'	214	16.9118	5.63728		21	602/jjack	orange	wet	19-22'
58	602/Cheung Gang	green	dry	19-22'	145	9.93401	3.31134		42	602/Cheung Gang	green	wet	19-22'	303	30.5484	10.1828		18	602	yellow	dry	19-22'	176	21.7674	7.25579		2	602	yellow	wet	19-22'	255	32.2847	10.7616		38	602/jjack	orange	dry	19-22'	140	14.7189	4.90632		24	602/jjack	orange	wet	19-22'
59	602/Cheung Gang	green	dry	19-22'	172	14.056	4.68535		44	602/Cheung Gang	green	wet	19-22'	269	22.2069	7.4023		19	602	yellow	dry	19-22'	176	19.0735	6.35783		3	602	yellow	wet	19-22'	178	21.992	7.33068		39	602/jjack	orange	dry	19-22'	127	16.2966	5.43219		25	602/jjack	orange	wet	19-22'
60	602/Cheung Gang	green	dry	19-22'	184	16.3362	5.4454		46	602/Cheung Gang	green	wet	19-22'	244	20.4907	6.83022		20	602	yellow	dry	19-22'	191	25.0496	8.34986		4	602	yellow	wet	19-22'	239	20.353	6.78434		40	602/jjack	orange	dry	19-22'	149	13.8469	4.61564		26	602/jjack	orange	wet	19-22'
43	602/Cheung Gang	green	dry	22-25'	340	4.25371	1.4179		47	602/Cheung Gang	green	wet	19-22'	180	20.5613	6.85377		5	602	yellow	dry	22-25'	227	1.64119	0.547063		8	602	yellow	wet	19-22'	191	33.9847	11.3282		22	602/jjack	orange	dry	22-25'	300	6.57556	2.19185		28	602/jjack	orange	wet	19-22'
45	602/Cheung Gang	green	dry	22-25'	323	9.49375	3.16458		49	602/Cheung Gang	green	wet	19-22'	217	26.119	8.70634		6	602	yellow	dry	22-25'	280	3.27994	1.09331		9	602	yellow	wet	19-22'	232	-0.422048	-0.140683		27	602/jjack	orange	dry	22-25'	238	6.72286	2.24095		29	602/jjack	orange	wet	19-22'
48	602/Cheung Gang	green	dry	22-25'	307	-6.6	-2.2		50	602/Cheung Gang	green	wet	19-22'	188	19.65	6.54999		10	602	yellow	dry	22-25'	309	3.32692	1.10897		11	602	yellow	wet	19-22'	222	45.5836	15.1945		32	602/jjack	orange	dry	22-25'	159	6.42196	2.14065		30	602/jjack	orange	wet	19-22'
55	602/Cheung Gang	green	dry	22-25'	290	2.45849	0.819497		52	602/Cheung Gang	green	wet	19-22'	245	35.0479	11.6826		15	602	yellow	dry	22-25'	325	-0.211896	-0.0706319		12	602	yellow	wet	19-22'	187	15.9588	5.3196		35	602/jjack	orange	dry	22-25'	213	1.21656	0.405521		31	602/jjack	orange	wet	19-22'
56	602/Cheung Gang	green	dry	22-25'	298	6.95028	2.31676		53	602/Cheung Gang	green	wet	19-22'	235	26.7393	8.9131		16	602	yellow	dry	22-25'	268	8.43293	2.81098		13	602	yellow	wet	19-22'	215	12.7795	4.25983		36	602/jjack	orange	dry	22-25'	214	2.85972	0.953239		33	602/jjack	orange	wet	19-22'
57	602/Cheung Gang	green	dry	22-25'	248	9.41529	3.13843		54	602/Cheung Gang	green	wet	19-22'	256	26.3866	8.79554		17	602	yellow	dry	22-25'	254	3.68262	1.22754		14	602	yellow	wet	19-22'	290	25.3594	8.45314		37	602/jjack	orange	dry	22-25'	327	3.17097	1.05699		34	602/jjack	orange	wet	19-22'
58	602/Cheung Gang	green	dry	22-25'	167	3.45531	1.15177		41	602/Cheung Gang	green	wet	22-25'	338	13.2438	4.41458		18	602	yellow	dry	22-25'	260	7.1584	2.38613		1	602	yellow	wet	22-25'	335	7.61675	2.53892		38	602/jjack	orange	dry	22-25'	211	7.11	2.37		21	602/jjack	orange	wet	22-25'
59	602/Cheung Gang	green	dry	22-25'	222	12.1133	4.03778		42	602/Cheung Gang	green	wet	22-25'	416	7.10719	2.36906		19	602	yellow	dry	22-25'	308	3.17892	1.05964		2	602	yellow	wet	22-25'	343	14.8192	4.93974		39	602/jjack	orange	dry	22-25'	203	4.40126	1.46709		24	602/jjack	orange	wet	22-25'
60	602/Cheung Gang	green	dry	22-25'	263	5.79005	1.93002		44	602/Cheung Gang	green	wet	22-25'	357	15.1007	5.03356		20	602	yellow	dry	22-25'	316	10.2104	3.40348		3	602	yellow	wet	22-25'	297	12.585	4.19501		40	602/jjack	orange	dry	22-25'	215	4.0799	1.35997		25	602/jjack	orange	wet	22-25'
43	602/Cheung Gang	green	dry	25-28'	382	6.25396	2.08465		46	602/Cheung Gang	green	wet	22-25'	321	16.8609	5.62029		5	602	yellow	dry	25-28'	241	6.3303	2.1101		4	602	yellow	wet	22-25'	305	18.2266	6.07553		22	602/jjack	orange	dry	25-28'	348	3.09942	1.03314		26	602/jjack	orange	wet	22-25'
45	602/Cheung Gang	green	dry	25-28'	386	11.6872	3.89573		47	602/Cheung Gang	green	wet	22-25'	296	8.10868	2.70289		6	602	yellow	dry	25-28'	306	10.777	3.59232		8	602	yellow	wet	22-25'	315	21.8083	7.26945		27	602/jjack	orange	dry	25-28'	290	8.80759	2.93586		28	602/jjack	orange	wet	22-25'
48	602/Cheung Gang	green	dry	25-28'	241	19.3818	6.46061		49	602/Cheung Gang	green	wet	22-25'	306	18.4369	6.14565		10	602	yellow	dry	25-28'	333	8.28264	2.76088		9	602	yellow	wet	22-25'	143	51.2085	17.0695		32	602/jjack	orange	dry	25-28'	231	6.16553	2.05518		29	602/jjack	orange	wet	22-25'
55	602/Cheung Gang	green	dry	25-28'	311	12.8632	4.28772		50	602/Cheung Gang	green	wet	22-25'	219	21.1191	7.03971		15	602	yellow	dry	25-28'	323	13.8262	4.60873		11	602	yellow	wet	22-25'	290	6.01611	2.00537		35	602/jjack	orange	dry	25-28'	225	8.60285	2.86762		30	602/jjack	orange	wet	22-25'
56	602/Cheung Gang	green	dry	25-28'	363	4.04987	1.34996		52	602/Cheung Gang	green	wet	22-25'	345	27.6583	9.21942		16	602	yellow	dry	25-28'	330	8.33092	2.77697		12	602	yellow	wet	22-25'	274	5.022	1.674		36	602/jjack	orange	dry	25-28'	238	6.79183	2.26394		31	602/jjack	orange	wet	22-25'
57	602/Cheung Gang	green	dry	25-28'	354	2.82261	0.940871		53	602/Cheung Gang	green	wet	22-25'	393	16.5582	5.51941		17	602	yellow	dry	25-28'	281	7.46267	2.48756		13	602	yellow	wet	22-25'	276	10.1676	3.38921		37	602/jjack	orange	dry	25-28'	357	5.30416	1.76805		33	602/jjack	orange	wet	22-25'
58	602/Cheung Gang	green	dry	25-28'	191	12.9214	4.30714		54	602/Cheung Gang	green	wet	22-25'	380	19.4235	6.47449		18	602	yellow	dry	25-28'	309	5.18619	1.72873		14	602	yellow	wet	22-25'	378	13.6896	4.5632		38	602/jjack	orange	dry	25-28'	268	9.00877	3.00292		34	602/jjack	orange	wet	22-25'
59	602/Cheung Gang	green	dry	25-28'	328	-4.55678	-1.51893		41	602/Cheung Gang	green	wet	25-28'	450	13.4566	4.48553		19	602	yellow	dry	25-28'	336	3.27623	1.09208		1	602	yellow	wet	25-28'	384	27.4445	9.14816		39	602/jjack	orange	dry	25-28'	240	2.35924	0.786412		21	602/jjack	orange	wet	25-28'
60	602/Cheung Gang	green	dry	25-28'	319	10.4117	3.47058		42	602/Cheung Gang	green	wet	25-28'	473	19.5863	6.52878		20	602	yellow	dry	25-28'	391	1.42946	0.476487		2	602	yellow	wet	25-28'	427	10.7836	3.59454		40	602/jjack	orange	dry	25-28'	248	10.5243	3.5081		24	602/jjack	orange	wet	25-28'
43	602/Cheung Gang	green	dry	28-32'	443.75	-5.34246	-1.33561		44	602/Cheung Gang	green	wet	25-28'	493	11.1923	3.73076		5	602	yellow	dry	28-32'	295	0.937822	0.234455		3	602	yellow	wet	25-28'	396	7.16118	2.38706		22	602/jjack	orange	dry	28-32'	370.625	-5.70225	-1.42556		25	602/jjack	orange	wet	25-28'
45	602/Cheung Gang	green	dry	28-32'	463.556	-4.75525	-1.18881		46	602/Cheung Gang	green	wet	25-28'	465	19.5071	6.50237		6	602	yellow	dry	28-32'	391.429	-4.46937	-1.11734		4	602	yellow	wet	25-28'	425	21.6694	7.22313		27	602/jjack	orange	dry	28-32'	358.125	0.759554	0.189888		26	602/jjack	orange	wet	25-28'
48	602/Cheung Gang	green	dry	28-32'	434.818	-4.58182	-1.14545		47	602/Cheung Gang	green	wet	25-28'	380	5.12692	1.70897		10	602	yellow	dry	28-32'	392.75	0.866385	0.216596		8	602	yellow	wet	25-28'	435	31.8864	10.6288		32	602/jjack	orange	dry	28-32'	300.125	8.64066	2.16017		28	602/jjack	orange	wet	25-28'
55	602/Cheung Gang	green	dry	28-32'	420.875	1.88777	0.471942		49	602/Cheung Gang	green	wet	25-28'	426	9.01362	3.00454		15	602	yellow	dry	28-32'	453.5	-3.33736	-0.834339		9	602	yellow	wet	25-28'	507	14.7392	4.91307		35	602/jjack	orange	dry	28-32'	309.857	1.63657	0.409142		29	602/jjack	orange	wet	25-28'
56	602/Cheung Gang	green	dry	28-32'	400.875	-4.58451	-1.14613		50	602/Cheung Gang	green	wet	25-28'	334	17.9054	5.96845		16	602	yellow	dry	28-32'	391.25	1.05412	0.263529		11	602	yellow	wet	25-28'	316	34.6055	11.5352		36	602/jjack	orange	dry	28-32'	295	-1.3107	-0.327676		30	602/jjack	orange	wet	25-28'
57	602/Cheung Gang	green	dry	28-32'	385.778	0.463856	0.115964		52	602/Cheung Gang	green	wet	25-28'	476	7.28404	2.42801		17	602	yellow	dry	28-32'	335.714	-4.18923	-1.04731		12	602	yellow	wet	25-28'	319	12.555	4.185		37	602/jjack	orange	dry	28-32'	407.182	-3.71868	-0.92967		31	602/jjack	orange	wet	25-28'
58	602/Cheung Gang	green	dry	28-32'	280.75	-0.539892	-0.134973		53	602/Cheung Gang	green	wet	25-28'	541	14.7761	4.92538		18	602	yellow	dry	28-32'	344.5	-4.74792	-1.18698		13	602	yellow	wet	25-28'	385	4.09103	1.36368		38	602/jjack	orange	dry	28-32'	340.222	-4.51825	-1.12956		33	602/jjack	orange	wet	25-28'
59	602/Cheung Gang	green	dry	28-32'	288.125	3.41402	0.853504		54	602/Cheung Gang	green	wet	25-28'	539	4.62987	1.54329		19	602	yellow	dry	28-32'	364.857	-1.57324	-0.39331		14	602	yellow	wet	25-28'	500	27.3792	9.1264		39	602/jjack	orange	dry	28-32'	259.833	2.04203	0.510507		34	602/jjack	orange	wet	25-28'
60	602/Cheung Gang	green	dry	28-32'	419.7	2.30568	0.57642		41	602/Cheung Gang	green	wet	28-32'	563.8	0.141897	0.0354743		20	602	yellow	dry	28-32'	401.5	2.11016	0.527539		1	602	yellow	wet	28-32'	560.556	5.66507	1.41627		40	602/jjack	orange	dry	28-32'	333.125	-4.09535	-1.02384		21	602/jjack	orange	wet	28-32'
									42	602/Cheung Gang	green	wet	28-32'	630.083	1.23648	0.309121											2	602	yellow	wet	28-32'	488.125	8.97533	2.24383											24	602/jjack	orange	wet	28-32'
									44	602/Cheung Gang	green	wet	28-32'	593.8	-1.53228	-0.383069											3	602	yellow	wet	28-32'	452.333	2.11869	0.529673											25	602/jjack	orange	wet	28-32'
									46	602/Cheung Gang	green	wet	28-32'	631.6	-1.94368	-0.485921											4	602	yellow	wet	28-32'	567.667	-7.39189	-1.84797											26	602/jjack	orange	wet	28-32'
									47	602/Cheung Gang	green	wet	28-32'	433.111	3.56096	0.890239											8	602	yellow	wet	28-32'	610.455	-2.08171	-0.520426											28	602/jjack	orange	wet	28-32'
									49	602/Cheung Gang	green	wet	28-32'	484.667	12.0352	3.00881											9	602	yellow	wet	28-32'	611.769	-9.81532	-2.45383											29	602/jjack	orange	wet	28-32'
									50	602/Cheung Gang	green	wet	28-32'	431.5	1.37733	0.344334											11	602	yellow	wet	28-32'	465.556	8.89562	2.2239											30	602/jjack	orange	wet	28-32'
									52	602/Cheung Gang	green	wet	28-32'	510.5	6.01725	1.50431											12	602	yellow	wet	28-32'	431.5	2.0646	0.51615											31	602/jjack	orange	wet	28-32'
									53	602/Cheung Gang	green	wet	28-32'	673.071	-4.48319	-1.1208											13	602	yellow	wet	28-32'	428.857	1.50582	0.376455											33	602/jjack	orange	wet	28-32'
									54	602/Cheung Gang	green	wet	28-32'	576.9	-0.354265	-0.0885662											14	602	yellow	wet	28-32'	744	-12.9041	-3.22603											34	602/jjack	orange	wet	28-32'
[truncated: 3 more columns]
