# Supplementary material for: A Rootstock Provides Water Conservation for a Grafted Commercial Tomato (Solanum lycopersicum L.) Line in Response to Mild-Drought Conditions: A Focus on Vegetative Growth and Photosynthetic Parameters
Source: PLoS One. 2014 Dec 22;9(12):e115380. doi: 10.1371/journal.pone.0115380 (PMC4274011; doi:10.1371/journal.pone.0115380)
Supplement: S6 Data — Final harvest dry weight data file – Tables 2+3. (XLS) [file pone.0115380.s006.xls]

## Sheet: Sheet1
Author	Erik T Nilsen, Department of Biologicl Sciences, Virginia Tech, USA
Journal	PlosOne
Title	A rootstock provides water conservation for a grafted commercial tomato (Solanum
	lycopersicum L.) line in response to mild-drought conditions: A focus on vegetative
	growth and photosynthetic parameters.
Data Set	Summary of Final harvest weights from above ground tissues of grafted Tomato plants.
Reference	Tables 2 and 3
				Whole	stem wt	leaf wt	total plant	Specific	total leaf wt/	Lamina leaf area/
				plant wt	total	total	leaf area	leaf area	total stem wt	total stem length
Plant #	accession	flag color	wet/dry	g	g	g	m^2	cm^2/g	g/g	cm^2/cm
43	602/Cheung Gang	green	dry	39.6	13.7	25.9	12.1058	467.404	1.89051	2.25208
45	602/Cheung Gang	green	dry	65.1	26.87	38.23	14.2049	371.565	1.42278	2.33095
48	602/Cheung Gang	green	dry	38.9	13.15	25.75	11.905	462.329	1.95817	2.19354
55	602/Cheung Gang	green	dry	51.16	18.79	32.37	10.1351	313.1	1.72272	1.63187
56	602/Cheung Gang	green	dry	38.28	12.8	25.48	10.9931	431.441	1.99063	2.12044
57	602/Cheung Gang	green	dry	34.73	10.87	23.86	11.5659	484.74	2.19503	2.16799
58	602/Cheung Gang	green	dry	39.88	12.29	27.59	11.436	414.499	2.24491	2.76314
59	602/Cheung Gang	green	dry	36.34	11.05	25.29	9.93332	392.777	2.28869	2.21844
60	602/Cheung Gang	green	dry	45.7	14.51	31.19	9.7656	313.1	2.14955	1.55417
41	602/Cheung Gang	green	wet	66.81	25.49	41.32	15.4645	374.262	1.62103	1.85417
42	602/Cheung Gang	green	wet	79.8	28.4	51.4	19.4288	377.993	1.80986	2.10344
44	602/Cheung Gang	green	wet	64.4	22.17	42.23	19.8101	469.1	1.90483	2.41022
46	602/Cheung Gang	green	wet	72.01	26.15	45.86	15.3556	334.836	1.75373	1.76402
47	602/Cheung Gang	green	wet	45.37	14.38	30.99	14.9135	481.236	2.15508	2.29449
49	602/Cheung Gang	green	wet	86.5	33.96	52.54	21.7197	413.394	1.54711	2.72558
50	602/Cheung Gang	green	wet	80.62	33.99	46.63	16.5317	354.529	1.37187	2.66051
52	602/Cheung Gang	green	wet	113.8	56.65	57.15	20.1375	352.362	1.00883	2.63954
53	602/Cheung Gang	green	wet	70.82	25.48	45.34	15.2535	336.424	1.77943	1.69762
54	602/Cheung Gang	green	wet	70.12	22.34	47.78	14.9599	313.1	2.13876	1.84431
22	602/jjack	orange	dry	45.07	14.1	30.97	13.0553	421.548	2.19645	2.79593
27	602/jjack	orange	dry	47.06	14.87	32.19	11.348	352.533	2.16476	2.14723
32	602/jjack	orange	dry	35.41	11.44	23.97	8.99366	375.205	2.09528	1.5693
35	602/jjack	orange	dry	33.05	10.04	23.01	10.3728	450.797	2.29183	2.23218
36	602/jjack	orange	dry	33.84	9.43	24.41	10.4087	426.411	2.58855	2.25134
37	602/jjack	orange	dry	39.32	12.7	26.62	10.8959	409.311	2.09606	2.05816
38	602/jjack	orange	dry	37.92	11.74	26.18	8.19697	313.1	2.22998	1.83877
39	602/jjack	orange	dry	32.95	13.05	19.9	8.71982	438.182	1.5249	2.20615
40	602/jjack	orange	dry	37.09	11.91	25.18	11.003	436.975	2.11419	2.48516
21	602/jjack	orange	wet	55.24	18.53	36.71	12.158	331.189	1.98111	2.05688
24	602/jjack	orange	wet	58.85	22.02	36.83	17.9346	486.957	1.67257	2.04889
25	602/jjack	orange	wet	41.96	14.64	27.32	11.5356	422.24	1.86612	1.93661
26	602/jjack	orange	wet	58.72	26.15	32.57	12.1384	372.685	1.24551	3.01307
28	602/jjack	orange	wet	33.36	11.82	21.54	7.65867	355.556	1.82234	1.70193
29	602/jjack	orange	wet	29.74	9.76	19.98	7.14502	357.609	2.04713	1.86624
30	602/jjack	orange	wet	40.88	15.03	25.85	12.5714	486.321	1.71989	1.79767
31	602/jjack	orange	wet	103.98	49.39	54.59	16.0262	293.574	1.10528	2.3083
33	602/jjack	orange	wet	49.32	16.44	32.88	12.3431	375.398	2	1.97264
34	602/jjack	orange	wet	37.08	12.49	24.59	9.66273	392.954	1.96878	2.04967
5	602	yellow	dry	35.52	12.75	22.77	9.34537	410.425	1.78588	2.08205
6	602	yellow	dry	44.91	15.95	28.96	11.6588	402.584	1.81567	2.28091
10	602	yellow	dry	55.31	20.91	34.4	14.2953	415.56	1.64515	2.6489
15	602	yellow	dry	44.71	15.6	29.11	14.2504	489.535	1.86603	2.42394
16	602	yellow	dry	54.27	18.03	36.24	13.0867	361.111	2.00998	2.22142
17	602	yellow	dry	41.6	13.32	28.28	12.4816	441.359	2.12312	2.91439
18	602	yellow	dry	45.58	15.64	29.94	12.1434	405.591	1.91432	2.70213
19	602	yellow	dry	39.85	12.99	26.86	11.5106	428.539	2.06774	2.20034
20	602	yellow	dry	56.77	20	36.77	12.5376	340.973	1.8385	2.09305
1	602	yellow	wet	92.8	44.03	48.77	17.2654	354.017	1.10765	2.03743
2	602	yellow	wet	95.09	45.27	49.82	17.0545	342.321	1.10051	2.2291
3	602	yellow	wet	59.62	20.56	39.06	14.6974	376.277	1.89981	2.12851
4	602	yellow	wet	78.83	32.08	46.75	20.0785	429.487	1.45729	2.87621
8	602	yellow	wet	108.86	57.19	51.67	18.5671	359.341	0.90348	2.18373
9	602	yellow	wet	76.25	26.74	49.51	20.455	413.15	1.85153	2.64536
11	602	yellow	wet	116.62	56.69	59.93	18.6258	310.793	1.05715	2.60355
12	602	yellow	wet	50.22	18.39	31.83	14.1427	444.321	1.73083	2.19219
13	602	yellow	wet	41.51	15.43	26.08	10.201	391.144	1.69021	1.61497
14	602	yellow	wet	70.58	25.76	44.82	18.5186	413.177	1.73991	2.06372
Mean	602	yellow	dry	45.814			12.0828	400.878		2.39139
SD	602	yellow	dry	7.31408			1.68484	51.0671		0.301941
Mean	602	yellow	wet	79.038			16.9606	383.403		2.28193
SD	602	yellow	wet	24.5946			3.13705	42.3206		0.375027
Mean	602/jjack	orange	dry	37.9678			10.3327	402.674		2.09391
SD	602/jjack	orange	dry	5.10704			1.5072	46.1098		0.263482
Mean	602/jjack	orange	wet	50.913			11.9174	387.448		1.8695
SD	602/jjack	orange	wet	21.3174			3.33244	62.5091		0.753389
Mean	602/Cheung Gang	green	dry	43.2989			11.3383	405.662		2.09275
SD	602/Cheung Gang	green	dry	9.58262			1.37855	63.7213		0.370465
Mean	602/Cheung Gang	green	wet	75.025			17.3575	380.724		2.29356
SD	602/Cheung Gang	green	wet	17.6381			2.61374	56.9222		0.419061
Mean	all			56.1672			13.3644	388.891		2.09241
SD	all			22.2123			3.65658	54.7852		0.60147
