# Supplementary material for: A Rootstock Provides Water Conservation for a Grafted Commercial Tomato (Solanum lycopersicum L.) Line in Response to Mild-Drought Conditions: A Focus on Vegetative Growth and Photosynthetic Parameters
Source: PLoS One. 2014 Dec 22;9(12):e115380. doi: 10.1371/journal.pone.0115380 (PMC4274011; doi:10.1371/journal.pone.0115380)
Supplement: S7 Data — Water potential – Fig. 4. (XLSX) [file pone.0115380.s007.xlsx]

## Sheet: Sheet1
Author	Erik T Nilsen, Department of Biologicl Sciences, Virginia Tech, USA
Journal	PlosOne
Title	A rootstock provides water conservation for a grafted commercial tomato (Solanum
	lycopersicum L.) line in response to mild-drought conditions: A focus on vegetative
	growth and photosynthetic parameters.
Data Set	Mean Midday Water potential (Units = Megapascals), n=3 for day number 22-30; sd = stndard deviation
Reference	Figure 4A,B.C
	MPA	MPA	MPA	MPA	MPA	MPA		MPA	MPA	MPA	MPA	MPA	MPA
	BHN602	BHN602	BHN/cheung	BHN/cheung	BHN602/jjack	BHN602/jjack		BHN602	BHN602	BHN/cheung	BHN/cheung	BHN602/jjack	BHN602/jjack
day #	mean dry	sd dry	mean dry	sd dry	mean dry	sd dry		mean wet	sd wet	mean wet	sd wet	mean wet	sd wet
6	0.758424	NA	0.655002	NA	0.517107	NA		NA	NA	NA	NA	NA	NA
8	0.310264	NA	0.27579	NA	0.655002	NA		NA	NA	NA	NA	NA	NA
9	0.241317	NA	0.241317	NA	0.241317	NA		NA	NA	NA	NA	NA	NA
10	0.482633	NA	0.586055	NA	0.310264	NA		0.27579	NA	NA	NA	NA	NA
12	0.413686	NA	0.344738	NA	0.655002	NA		0.344738	NA	0.310264	NA	0.310264	NA
13	0.896319	NA	0.758424	NA	0.758424	NA		0.379212	NA	0.379212	NA	NA	NA
14	0.861845	NA	0.792897	NA	0.827371	NA		0.655002	NA	0.586055	NA	NA	NA
15	0.965266	NA	0.965266	NA	1.03421	NA		0.758424	NA	0.620528	NA	NA	NA
16	1.13764	NA	1.10316	NA	1.17211	NA		0.689476	NA	0.27579	NA	0.861845	NA
17	0.758424	NA	0.689476	NA	0.758424	NA		0.517107	NA	0.482633	NA	0.551581	NA
18	0.896319	NA	0.861845	NA	1.06869	NA		0.448159	NA	0.517107	NA	0.310264	NA
19	1.03421	NA	1.31	NA	1.24106	NA		0.689476	NA	0.655002	NA	0.655002	NA
20	1.37895	NA	1.58579	NA	1.68922	NA		0.827371	NA	0.72395	NA	0.792897	NA
21	0.620528	NA	0.517107	NA	0.586055	NA		0.620528	NA	0.413686	NA	0.517107	NA
22	0.482633	0.119421	0.643511	0.105319	0.574563	0.0199035		0.563072	0.0199035	0.54009	0.0526596	0.551581	0.0344738
23	0.930793	0.0912091	0.884828	0.139324	0.746932	0.110818		0.838862	0.196026	0.781406	0.105319	0.850354	0.0526596
24	0.804389	0.199035	0.838862	0.170055	0.72395	0.150268		0.689476	0.0344738	0.597546	0.0867572	0.712459	0.0398069
25	0.838862	0.189867	0.838862	0.229538	0.827371	0.344738		0.528598	0.0398069	0.586055	0.0344738	0.620528	0.328859
26	1.1836	0.0717629	1.09167	0.121068	1.03421	0.27579		0.792897	0.172369	0.804389	0.0717629	0.827371	0.119421
27	1.28702	0.0796138	1.22957	0.155451	1.12614	0.139324		0.643511	0.155451	0.769915	0.0717629	0.850354	0.155451
28	1.25255	0.258745	1.17211	0.137895	1.09167	0.229538		0.72395	0.157979	0.643511	0.0796138	0.769915	0.0867572
29	0.861845	0.0912091	0.838862	0.218938	0.873336	0.258745		0.758424	0.124297	0.735441	0.143526	0.769915	0.0867572
30	0.919301	0.0995173	0.884828	0.139324	0.838862	0.229538		0.72395	0.0344738	0.689476	0.0344738	0.769915	0.0526596
