# Supplementary material for: A Rootstock Provides Water Conservation for a Grafted Commercial Tomato (Solanum lycopersicum L.) Line in Response to Mild-Drought Conditions: A Focus on Vegetative Growth and Photosynthetic Parameters
Source: PLoS One. 2014 Dec 22;9(12):e115380. doi: 10.1371/journal.pone.0115380 (PMC4274011; doi:10.1371/journal.pone.0115380)
Supplement: S8 Data — Fv/Fm and leaf water potential – Fig. 4 and Text. (XLS) [file pone.0115380.s008.xls]

## Sheet: Sheet1
Author	Erik T Nilsen, Department of Biologicl Sciences, Virginia Tech, USA
Journal	PlosOne
Title	A rootstock provides water conservation for a grafted commercial tomato (Solanum
	lycopersicum L.) line in response to mild-drought conditions: A focus on vegetative
	growth and photosynthetic parameters.
Data Set	Fluorescence and water potential data set
Reference	Text reference
Color references: Green = BHN602/Cheung Gang; Yellow =BHN602 ; Orange = BHN602/jjack
Date	day#	Time	plant #	color	treat	wp	Fv/Fm replicates			mean	sd
2011-04-19	29	1899-12-31 09:23:00	59	Green	dry	150	0.839	0.854	0.817	0.836667	0.01861
2011-04-17	27	1899-12-31 09:42:00	15	Yellow	dry	160	0.808	0.816	0.795	0.806333	0.0105987
2011-04-20	30	1899-12-31 09:55:00	27	orange	dry	90	0.822	0.813	0.808	0.814333	0.0070946
2011-04-19	29	1899-12-31 09:59:00	49	Green	wet	100	0.832	0.833	0.793	0.819333	0.0228108
2011-04-21	31	1899-12-31 09:59:00	57	Green	dry	110	0.85	0.853	0.832	0.845	0.0113578
2011-04-17	27	1899-12-31 10:06:00	11	Yellow	wet	90	0.833	0.832	0.833	0.832667	0.00057735
2011-04-19	29	1899-12-31 10:19:00	22	orange	dry	175	0.846	0.84	0.836	0.840667	0.00503322
2011-04-21	31	1899-12-31 10:23:00	46	Green	wet	105	0.842	0.842	0.845	0.843	0.00173205
2011-04-18	28	1899-12-31 10:25:00	39	orange	dry	140	0.808	0.813	0.848	0.823	0.0217945
2011-04-17	27	1899-12-31 10:29:00	45	Green	dry	160	0.827	0.811	0.833	0.823667	0.0113725
2011-04-20	30	1899-12-31 10:32:00	29	orange	wet	100	0.821	0.832	0.855	0.836	0.0173494
2011-04-19	29	1899-12-31 10:37:00	26	orange	wet	110	0.836	0.841	0.824	0.833667	0.00873689
2011-04-21	31	1899-12-31 10:42:00	19	Yellow	dry	150	0.82	0.839	0.825	0.828	0.00984886
2011-04-18	28	1899-12-31 10:45:00	21	orange	wet	100	0.824	0.826	0.814	0.821333	0.0064291
2011-04-17	27	1899-12-31 10:50:00	53	Green	wet	105	0.745	0.748	0.774	0.755667	0.0159478
2011-04-20	30	1899-12-31 10:59:00	10	Yellow	dry	130	0.841	0.809	0.831	0.827	0.0163707
2011-04-19	29	1899-12-31 11:00:00	6	Yellow	dry	160	0.827	0.813	0.83	0.823333	0.00907377
2011-04-21	31	1899-12-31 11:02:00	8	Yellow	wet	105	0.776	0.751	0.796	0.774333	0.0225462
2011-04-18	28	1899-12-31 11:09:00	48	Green	dry	155	0.832	0.829	0.834	0.831667	0.00251661
2011-04-21	31	1899-12-31 11:16:00	22	orange	dry	85	0.824	0.818	0.813	0.818333	0.00550757
2011-04-17	27	1899-12-31 11:18:00	38	orange	dry	150	0.811	0.814	0.811	0.812	0.00173205
2011-04-20	30	1899-12-31 11:23:00	11	Yellow	wet	95	0.823	0.811	0.825	0.819667	0.00757188
2011-04-18	28	1899-12-31 11:28:00	52	Green	wet	100	0.815	0.779	0.808	0.800667	0.0190875
2011-04-19	29	1899-12-31 11:28:00	2	Yellow	wet	125	0.843	0.847	0.844	0.844667	0.00208167
2011-04-21	31	1899-12-31 11:37:00	31	orange	wet	110	0.745	0.81	0.825	0.793333	0.0425245
2011-04-19	29	1899-12-31 11:45:00	55	Green	dry	190	0.859	0.832	0.842	0.844333	0.0136504
2011-04-17	27	1899-12-31 11:45:00	29	orange	wet	110	0.771	0.757	0.816	0.781333	0.0308275
2011-04-18	28	1899-12-31 11:47:00	20	Yellow	dry	180	0.791	0.803	0.811	0.801667	0.0100664
2011-04-20	30	1899-12-31 11:51:00	58	Green	dry	85	0.848	0.833	0.843	0.841333	0.00763763
2011-04-21	31	1899-12-31 11:58:00	43	Green	dry	125	0.798	0.823	0.81	0.810333	0.0125033
2011-04-17	27	1899-12-31 12:05:00	18	Yellow	dry	180	0.8	0.774	0.771	0.781667	0.0159478
2011-04-18	28	1899-12-31 12:07:00	3	Yellow	wet	115	0.786	0.801	0.829	0.805333	0.0218251
2011-04-19	29	1899-12-31 12:09:00	42	Green	wet	100	0.791	0.792	0.793	0.792	0.001
2011-04-20	30	1899-12-31 12:16:00	47	Green	wet	90	0.741	0.785	0.764	0.763333	0.0220076
2011-04-21	31	1899-12-31 12:17:00	52	Green	wet	95	0.789	0.879	0.839	0.835667	0.0450925
2011-04-18	28	1899-12-31 12:30:00	36	orange	dry	175	0.833	0.831	0.822	0.828667	0.00585947
2011-04-19	29	1899-12-31 12:30:00	35	orange	dry	180	0.805	0.813	0.81	0.809333	0.00404145
2011-04-17	27	1899-12-31 12:30:00	1	Yellow	wet	140	0.75	0.752	0.702	0.734667	0.0283078
2011-04-21	31	1899-12-31 12:34:00	5	Yellow	dry	125	0.807	0.825	0.828	0.82	0.0113578
2011-04-20	30	1899-12-31 12:37:00	40	orange	dry	125	0.826	0.816	0.837	0.826333	0.010504
2011-04-18	28	1899-12-31 12:50:00	31	orange	wet	125	0.758	0.763	0.812	0.777667	0.0298385
2011-04-17	27	1899-12-31 12:55:00	60	Green	dry	140	0.775	0.82	0.792	0.795667	0.022723
2011-04-19	29	1899-12-31 12:55:00	24	orange	wet	125	0.8	0.82	0.783	0.801	0.0185203
2011-04-20	30	1899-12-31 13:06:00	28	orange	wet	125	0.81	0.81	0.8	0.806667	0.0057735
2011-04-21	31	1899-12-31 13:06:00	1	Yellow	wet	110	0.762	0.782	0.797	0.780333	0.0175594
2011-04-18	28	1899-12-31 13:11:00	57	Green	dry	200	0.83	0.801	0.789	0.806667	0.0210792
2011-04-19	29	1899-12-31 13:15:00	15	Yellow	dry	160	0.803	0.834	0.89	0.842333	0.0440946
2011-04-17	27	1899-12-31 13:16:00	41	Green	wet	120	0.774	0.678	0.669	0.707	0.0581979
2011-04-21	31	1899-12-31 13:25:00	36	orange	dry	150	0.83	0.746	0.839	0.805	0.0512933
2011-04-20	30	1899-12-31 13:27:00	16	Yellow	dry	135	0.801	0.762	0.75	0.771	0.0266646
2011-04-18	28	1899-12-31 13:34:00	46	Green	wet	120	0.758	0.82	0.798	0.792	0.0314325
2011-04-17	27	1899-12-31 13:40:00	37	orange	dry	190	0.815	0.758	0.801	0.791333	0.0297041
2011-04-19	29	1899-12-31 13:46:00	13	Yellow	wet	110	0.867	0.872	0.814	0.851	0.0321403
2011-04-21	31	1899-12-31 13:53:00	30	orange	wet	120	0.739	0.757	0.814	0.77	0.0391535
2011-04-20	30	1899-12-31 13:55:00	9	Yellow	wet	130	0.825	0.722	0.831	0.792667	0.0612726
2011-04-18	28	1899-12-31 13:59:00	5	Yellow	dry	180	0.792	0.832	0.809	0.811	0.0200749
2011-04-17	27	1899-12-31 14:04:00	30	orange	wet	140	0.796	0.805	0.796	0.799	0.00519615
2011-04-18	28	1899-12-31 14:15:00	8	Yellow	wet	95	0.825	0.831	0.82	0.825333	0.00550757
2011-04-20	30	1899-12-31 14:17:00	60	Green	dry	140	0.775	0.799	0.805	0.793	0.0158745
2011-04-17	27	1899-12-31 14:25:00	56	Green	dry	175	0.778	0.832	0.764	0.791333	0.0359073
2011-04-21	31	1899-12-31 14:27:00	48	Green	dry	150	0.808	0.769	0.77	0.782333	0.0222336
2011-04-18	28	1899-12-31 14:37:00	38	orange	dry	175	0.817	0.824	0.754	0.798333	0.038553
2011-04-20	30	1899-12-31 14:45:00	44	Green	wet	130	0.807	0.765	0.728	0.766667	0.0395264
2011-04-17	27	1899-12-31 14:47:00	47	Green	wet	125	0.732	0.819	0.805	0.785333	0.0467155
2011-04-21	31	1899-12-31 14:48:00	53	Green	wet	100	0.824	0.833	0.828	0.828333	0.00450925
2011-04-18	28	1899-12-31 15:00:00	33	orange	wet	145	0.769	0.842	0.824	0.811667	0.0380307
2011-04-20	30	1899-12-31 15:10:00	37	orange	dry	165	0.799	0.831	0.831	0.820333	0.0184752
2011-04-21	31	1899-12-31 15:14:00	17	Yellow	dry	125	0.82	0.829	0.723	0.790667	0.0587736
2011-04-18	28	1899-12-31 15:24:00	43	Green	dry	180	0.849	0.838	0.795	0.827333	0.0285365
2011-04-17	27	1899-12-31 15:28:00	9	Yellow	wet	115	0.834	0.818	0.801	0.817667	0.0165025
2011-04-21	31	1899-12-31 15:40:00	4	Yellow	wet	100	0.766	0.769	0.806	0.780333	0.0222785
2011-04-18	28	1899-12-31 15:41:00	50	Green	wet	115	0.745	0.774	0.781	0.766667	0.0190875
2011-04-20	30	1899-12-31 15:42:00	25	orange	wet	110	0.819	0.825	0.752	0.798667	0.0405257
2011-04-21	31	1899-12-31 16:02:00	39	orange	dry	130	0.849	0.792	0.744	0.795	0.0525642
2011-04-18	28	1899-12-31 16:03:00	17	Yellow	dry	200	0.84	0.84	0.83	0.836667	0.0057735
2011-04-20	30	1899-12-31 16:04:00	20	Yellow	dry	110	0.839	0.822	0.835	0.832	0.00888819
2011-04-18	28	1899-12-31 16:19:00	4	Yellow	wet	70	0.8	0.82	0.776	0.798667	0.0220303
2011-04-21	31	1899-12-31 16:23:00	21	orange	wet	105	0.807	0.8	0.808	0.805	0.0043589
2011-04-20	30	1899-12-31 16:31:00	14	Yellow	wet	105	0.83	0.832	0.828	0.83	0.002
2011-04-20	30	1899-12-31 16:59:00	56	Green	dry	140	0.832	0.824	0.808	0.821333	0.0122202
2011-04-17	27	1899-12-31 17:07:00	10	Yellow	dry	175	0.731	0.773	0.773	0.759	0.0242487
2011-04-20	30	1899-12-31 17:25:00	41	Green	wet	100	0.834	0.83	0.827	0.830333	0.00351188
