# Supplementary material for: A Rootstock Provides Water Conservation for a Grafted Commercial Tomato (Solanum lycopersicum L.) Line in Response to Mild-Drought Conditions: A Focus on Vegetative Growth and Photosynthetic Parameters
Source: PLoS One. 2014 Dec 22;9(12):e115380. doi: 10.1371/journal.pone.0115380 (PMC4274011; doi:10.1371/journal.pone.0115380)
Supplement: S9 Data — Stomatal conductance – Fig. 4. (XLSX) [file pone.0115380.s009.xlsx]

## Sheet: Sheet1
Author	Erik T Nilsen, Department of Biologicl Sciences, Virginia Tech, USA
Journal	PlosOne
Title	A rootstock provides water conservation for a grafted commercial tomato (Solanum
	lycopersicum L.) line in response to mild-drought conditions: A focus on vegetative
	growth and photosynthetic parameters.
Data Set	Mean stomatal conductance data set (Units = millimol cm^-2 s^-1) n = 3
Reference	Figure 4D,E,F
Color references: Green = BHN602/Cheung Gang; Yellow =BHN602 ; Orange = BHN602/jjack
	BHN602	BHN602	BHN602/Cheung Gang	BHN602/Cheung Gang	BHN602/jjack	BHN602/jjack	BHN602	BHN602	BHN602/Cheung Gang	BHN602/Cheung Gang	BHN602/jjack	BHN602/jjack
Days	mean dry	sd dry	mean dry	sd dry	mean dry	sd dry	mean wet	sd wet	mean wet	sd wet	mean wet	sd wet
6	NA	NA	NA	NA	NA	NA	NA	NA	NA	NA	NA	NA
8	NA	NA	NA	NA	NA	NA	NA	NA	NA	NA	NA	NA
9	NA	NA	NA	NA	NA	NA	NA	NA	NA	NA	NA	NA
10	NA	NA	NA	NA	NA	NA	NA	NA	NA	NA	NA	NA
12	NA	NA	NA	NA	NA	NA	NA	NA	NA	NA	NA	NA
13	711	77.7367	744.667	171.934	1000.5	55.8614	832.667	81.0514	756.333	190.568	1040	NA
14	588.333	49.7024	525		NA	NA	586	53.6749	NA	NA	NA	NA
15	454	107.177	537.333	81.9837	NA	NA	553.667	71.4726	490	0	NA	NA
16	497.667	77.106	505	33.7194	458.667	62.6126	471	41.6173	515.667	34.9619	423.5	20.5061
17	418.333	71.3956	423.667	46.0905	468.333	105.557	418.333	71.3956	398.667	61.2318	526.5	44.5477
18	617.333	58.8586	554.667	126.623	NA	NA	541.667	72.6659	603	134.35	NA	NA
19	379	115.832	519.667	193.975	421	254.364	420.333	178.355	516.667	191.938	288.667	213.956
20	434.333	43.3167	300.333	11.0151	443.667	14.5029	375.333	75.182	354.667	90.0463	427.667	17.0392
21	339.3	33	237.7	30.5	434.3	43.3	300.3	11	432.333	24.173	428	5.2915
22	441	131.343	454.667	40.9186	465.333	113.059	461.333	119.517	396	107.921	399.667	98.6577
23	202	125.546	129.444	65.5784	120.778	30.6422	189	82.991	141.556	86.0467	148.667	92.3756
24	181.167	134.378	140.556	79.7733	239.333	92.2945	370.667	98.8066	310.667	67.2402	262.778	116.898
25	99.6667	26.9907	101.778	60.6873	138.556	120.7	234	67.6739	225.556	109.612	267.667	110.802
26	33.8889	13.7427	63.3333	31.4444	56	21.319	246.222	61.351	231.556	114.874	205.333	88.2312
27	24.6667	18.0139	37.7778	12.4477	36.2222	22.3315	210.111	88.846	235.667	72.4724	166.556	102.708
28	43.2222	10.0844	23.3556	17.3014	70.3333	47.9035	183.111	110.325	293.556	60.1833	206.222	103.259
29	146.333	75.5232	216	146.142	156.111	68.8176	274.778	40.641	303.333	79.8624	231.111	112.013
30	275.889	104.129	306.667	51.5485	202.556	82.2984	333.333	105.564	397	66.9515	254.667	74.6274
