# Supplementary material for: A Rootstock Provides Water Conservation for a Grafted Commercial Tomato (Solanum lycopersicum L.) Line in Response to Mild-Drought Conditions: A Focus on Vegetative Growth and Photosynthetic Parameters
Source: PLoS One. 2014 Dec 22;9(12):e115380. doi: 10.1371/journal.pone.0115380 (PMC4274011; doi:10.1371/journal.pone.0115380)
Supplement: S10 Data — Summary of Photosynthesis – Fig. 5. (XLS) [file pone.0115380.s010.xls]

## Sheet: Sheet1
Author	Erik T Nilsen, Department of Biologicl Sciences, Virginia Tech, USA
Journal	PlosOne
Title	A rootstock provides water conservation for a grafted commercial tomato (Solanum
	lycopersicum L.) line in response to mild-drought conditions: A focus on vegetative
	growth and photosynthetic parameters.
Data Set	Gas exchange data
Reference	Figure 5
Color references: Green = BHN602/Cheung Gang; Yellow =BHN602 ; Orange = BHN602/jjack
Pn = net photosynthesis, cond = conductance, Ci = intercellular CO2 concentration, Ca = ambient CO2 concentration, Trans = transpiration; PAR = photosynthetically active radiation
								umol/m^2/s		mol/m^2/s						mol/m^2/s		umol/m^2/s		umol/m^2/s
								Pn	Pn	Cond (g)	Cond (g)	Ci	Ci	ci/Ca	ci/Ca	Trans (J)		PAR in		PAR out
Plant #	plant line	color	date	Day	time	type	treatment	mean	2*se	mean	2*se	mean	2*se	mean	2*se	mean	2*se	mean	2*se	mean	2*se
37	602/jjack	Orange	2011-04-16	25	1899-12-31 02:10:00	light sat	dry	8.76	0.203	0.0565	0.001	119.5	7.4	0.312	0.006	1.65	0.03	1500.43	0.1	225	21.1
1	602	Yellow	2011-04-16	25	1899-12-31 13:00:00	light sat	wet	24.5045	0.912	0.449	0.004	302.2	4.16	0.741	0.001	3.88	0.012	1500.97	0.3	361.8	22.8
14	602	Yellow	2011-04-12	21	1899-12-31 15:55:00	co2 sat	wet	33.6274	0.202326	0.208416	0.00107	841.445	2.17884	0.736552	0.001874	3.11505	0.016476	1500.72	0.02532	156.709	0.732518
14	602	Yellow	2011-04-12	21	1899-12-31 15:55:00	light sat	wet	27.1795	1.22335	0.372915	0.010838	329.797	3.36841	0.703645	0.005358	4.39773	0.077344	1500.41	0.038138	201.724	0.239446
32	602/jjack	Orange	2011-04-12	21	1899-12-31 13:20:00	co2 sat	wet	35.5614	0.093562	0.423486	0.001908	960.859	0.81	0.844521	0.0007	5.55408	0.01285	1500.04	0.035118	152.575	1.53255
32	602/jjack	Orange	2011-04-12	21	1899-12-31 13:20:00	light sat	wet	26.8257	0.538734	0.523709	0.00543	282.167	3.84108	0.730295	0.003644	7.0572	0.086562	1499.77	0.072254	917.255	50.0156
34	602/jjack	Orange	2011-04-12	21	1899-12-31 15:33:00	co2 sat	wet	32.8673	0.259482	0.269662	0.001512	902.24	2.04365	0.792311	0.00165	3.77186	0.019562	1499.71	0.038046	198.921	1.20912
34	602/jjack	Orange	2011-04-12	21	1899-12-31 15:33:00	light sat	wet	22.9181	0.517198	0.310566	0.002856	331.892	4.20378	0.703988	0.005844	3.87038	0.018156	1500.35	0.051698	228.413	1.41891
47	602/cheung	Green	2011-04-12	21	1899-12-31 13:35:00	co2 sat	wet	36.5544	0.295286	0.373754	0.001596	937.314	1.92286	0.825884	0.00153	4.58003	0.016748	1500.59	0.043938	74.6306	0.288358
47	602/cheung	Green	2011-04-12	21	1899-12-31 13:29:00	light sat	wet	26.6804	1.13209	0.337358	0.002692	331.9	12.8156	0.68483	0.010484	4.39276	0.035848	1500.47	0.09097	65.4495	0.109284
57	602/cheung	Green	2011-04-12	21	1899-12-31 10:38:00	co2 sat	wet	31.6921	0.185206	0.15926	0.00167	780.091	3.82738	0.680191	0.00324	2.65701	0.052506	1499.73	0.058132	503.289	21.6165
57	602/cheung	Green	2011-04-12	21	1899-12-31 10:38:00	light sat	wet	22.1954	0.460778	0.277639	0.0036	266.995	5.07848	0.638733	0.003776	4.94898	0.075066	1501.79	0.779286	1706.04	23.0776
2	602	Yellow	2011-04-14	23	1899-12-31 16:00:00	co2 sat	wet	32.0716	0.272486	0.183622	0.004368	749.524	6.05352	0.685277	0.005472	3.63582	0.053974	1499.93	0.101084	208.362	0.834752
2	602	Yellow	2011-04-14	23	1899-12-31 16:00:00	light sat	wet	15.8229	0.31821	0.165617	0.005134	185.489	3.80064	0.505009	0.010858	3.52131	0.074336	1500.2	0.09009	172.002	0.18454
4	602	Yellow	2011-04-14	23	1899-12-31 13:55:00	co2 sat	wet	24.717	0.38764	0.109019	0.001782	697.876	8.63505	0.620623	0.007454	2.77102	0.036336	1500.08	0.081352	480.139	18.694
4	602	Yellow	2011-04-14	23	1899-12-31 13:55:00	light sat	wet	15.7074	0.196608	0.235724	0.001384	243.922	1.66294	0.66182	0.00419	4.46979	0.024028	1500.12	0.092204	383.602	3.15171
19	602	Yellow	2011-04-14	23	1899-12-31 15:48:00	co2 sat	dry	27.6715	0.283152	0.092754	0.003316	538.338	12.2955	0.484554	0.11196	2.41974	0.05445	1502.12	0.909228	169.957	0.362898
19	602	Yellow	2011-04-14	23	1899-12-31 15:48:00	light sat	dry	11.8195	0.206448	0.106261	0.002608	173.885	3.11972	0.462703	0.008278	2.803	0.058984	1500.22	0.092668	174.228	0.20717
22	602/jjack	Orange	2011-04-14	23	1899-12-31 15:00:00	co2 sat	dry	33.5725	0.253542	0.189726	0.001948	747.905	4.46403	0.68764	0.003802	4.09695	0.038254	1499.89	0.077304	1178.71	3.70383
22	602/jjack	Orange	2011-04-14	23	1899-12-31 15:00:00	light sat	dry	18.2176	0.15142	0.19325	0.001566	188.621	1.84918	17.8479	0.174994	4.22321	0.038346	1499.84	0.101432	1225.35	3.85401
33	602/jjack	Orange	2011-04-14	23	1899-12-31 15:22:00	co2 sat	wet	34.9754	0.326492	0.302806	0.002048	853.813	3.8201	0.785653	0.002422	5.17297	0.02172	1500.34	0.083372	194.006	0.230072
33	602/jjack	Orange	2011-04-14	23	1899-12-31 15:22:00	light sat	wet	19.7115	0.071258	0.282843	0.000614	219.149	0.650084	0.627722	0.001294	5.07195	0.014164	1500.38	0.059362	1165.42	9.85647
45	602/cheung	Green	2011-04-14	23	1899-12-31 16:20:00	co2 sat	dry	30.5565	0.760736	0.205154	0.001064	830.711	7.1353	0.74321	0.005684	4.0211	0.028982	1500.31	0.080628	232.87	6.91348
45	602/cheung	Green	2011-04-14	23	1899-12-31 16:20:00	light sat	dry	11.2293	0.099486	0.099703	0.000404	178.29	1.49878	0.474217	0.003354	2.62277	0.009608	1503.28	1.29113	765.79	21957014
50	602/cheung	Green	2011-04-14	23	1899-12-31 14:21:00	co2 sat	wet	34.041	0.293636	0.294937	0.002418	848.961	3.17702	0.785639	0.00264	5.06862	0.031748	1499.88	0.104996	563.88	27.5943
50	602/cheung	Green	2011-04-14	23	1899-12-31 14:21:00	light sat	wet	17.7054	0.073784	0.188982	0.00095	187.437	0.651802	0.526608	0.001208	4.05858	0.011266	1500.35	0.061488	487.915	4.06037
52	602/cheung	Green	2011-04-14	23	1899-12-31 16:35:00	co2 sat	wet	33.6642	0.327098	0.289155	0.001602	857.78	2.99273	0.786707	0.002264	4.89267	0.0263	1500.07	0.086188	333.694	8.60656
52	602/cheung	Green	2011-04-14	23	1899-12-31 16:35:00	light sat	wet	21.2763	0.141276	0.473918	0.00625	252.849	0.986984	0.735541	0.003078	5.91823	0.050646	1499.38	0.036136	348.96	11.5148
58	602/cheung	Green	2011-04-14	23	1899-12-31 14:05:00	co2 sat	dry	31.5917	0.18251	0.265866	0.001464	855.27	1.53772	0.78459	0.001346	4.61032	0.05321	1503.18	1.54382	287.672	1.83302
58	602/cheung	Green	2011-04-14	23	1899-12-31 14:05:00	light sat	dry	17.1388	0.10436	0.219682	0.001518	216.37	1.31634	0.601032	0.003338	4.44947	0.035144	1500.09	0.106468	409	7.75097
9	602	Yellow	2011-04-14	23	1899-12-31 11:30:00	co2 sat	wet	44.9084	0.758418	0.281027	0.0016	772.525	5.10495	0.716567	0.004514	4.78645	0.026716	1499.59	0.083244	1427	12.2626
9	602	Yellow	2011-04-14	23	1899-12-31 11:30:00	light sat	wet	22.8517	0.639566	0.386072	0.003336	255.73	6.66017	0.688805	0.009198	5.37792	0.031834	1499.9	0.150046	1135.11	20.5705
15	602	Yellow	2011-04-14	23	1899-12-31 13:10:00	co2 sat	dry	29.9204	1.10409	0.287653	0.003792	903.179	10.358	0.810765	0.005828	4.62052	0.039604	1499.77	0.127634	190.66	0.172978
15	602	Yellow	2011-04-14	23	1899-12-31 13:10:00	light sat	dry	19.7403	0.35434	0.303867	0.001344	251.004	3.01766	0.670076	0.00634	4.72874	0.019674	1500.03	0.084772	193.94	0.124082
21	602/jjack	Orange	2011-04-14	23	1899-12-31 10:50:00	co2 sat	wet	26.0019	0.690128	0.137064	0.007224	744.92	19.2291	0.659314	0.01659	2.90105	0.096024	1499.93	0.177216	187.781	0.184648
21	602/jjack	Orange	2011-04-14	23	1899-12-31 10:50:00	light sat	wet	8.48252	0.561178	0.120886	0.002494	276.67	8.6231	0.679663	0.017764	2.71086	0.047356	1499.43	0.072808	185.08	0.068516
34	602/jjack	Orange	2011-04-14	23	1899-12-31 12:38:00	co2 sat	wet	36.0969	0.838526	0.305931	0.002244	851.124	5.32646	0.783004	0.00452	5.21257	0.031328	1500.01	0.140786	1566.91	1.70124
34	602/jjack	Orange	2011-04-14	23	1899-12-31 12:38:00	light sat	wet	22.337	0.929518	0.375829	0.001452	266.337	7.00176	0.694266	0.01079	5.85572	0.030236	1499.85	0.122372	1530.92	3.30182
36	602/jjack	Orange	2011-04-14	23	1899-12-31 12:21:00	co2 sat	wet	28.9129	0.438604	0.079215	0.000954	479.055	11.9219	0.427427	0.010932	2.40164	0.032956	1500.17	0.189398	1554.93	2.88503
36	602/jjack	Orange	2011-04-14	23	1899-12-31 12:21:00	light sat	wet	15.7626	0.398104	0.180586	0.002304	211.5	4.96236	0.567668	0.011614	4.46444	0.055386	1500.74	0.18833	1583.21	0.263946
40	602/jjack	Orange	2011-04-14	23	1899-12-31 10:30:00	co2 sat	dry	20.3273	1.08161	0.117703	0.001378	840.568	18.6131	0.715799	0.013728	2.61804	0.021284	1500.11	0.099856	180.521	0.05988
40	602/jjack	Orange	2011-04-14	23	1899-12-31 10:30:00	light sat	dry	17.582	0.869332	0.242776	3.16412	265.471	3.16412	0.673619	0.007778	3.97458	0.033792	1500.46	0.03224	174.826	0.100752
41	602/cheung	Green	2011-04-14	23	1899-12-31 12:02:00	co2 sat	wet	39.7271	1.72898	0.43481	0.003868	889.607	8.64221	0.82371	0.00658	5.97097	0.040926	1499.3	0.09673	1458.28	7.36575
41	602/cheung	Green	2011-04-14	23	1899-12-31 12:02:00	light sat	wet	27.5587	0.44559	0.574774	0.002248	256.666	1.64359	0.726459	0.003706	6.60099	0.028154	1499.97	0.091666	1556.24	2.26546
43	602/cheung	Green	2011-04-14	23	1899-12-31 11:47:00	co2 sat	dry	41.4935	0.458168	0.248102	0.001808	752.941	4.39525	0.702495	0.003824	4.63945	0.02488	1500.09	0.120702	1528.92	4.56749
43	602/cheung	Green	2011-04-14	23	1899-12-31 11:47:00	light sat	dry	24.9398	0.474616	0.380714	0.001456	241.663	2.93516	0.658253	0.00638	5.51477	0.021596	1499.66	0.116456	1512.65	0.781566
1	602	Yellow	2011-04-15	24	1899-12-31 14:32:00	co2 sat	wet	41.1508	0.078034	0.735676	0.007246	1124.28	0.750654	0.8969	0.000642	6.024	0.039182	1500.08	0.055758	267.902	2.06749
1	602	Yellow	2011-04-15	24	1899-12-31 14:32:00	light sat	wet	28.4047	0.098564	1.02954	0.004404	268.891	0.470122	0.812717	0.001002	6.4011	0.02553	1499.77	0.046946	422.824	22.7394
5	602	Yellow	2011-04-15	24	1899-12-31 14:57:00	co2 sat	dry	35.4744	0.165192	0.404695	0.001762	1094.93	1.21652	0.857302	0.000862	4.61229	0.01473	1500.21	0.063144	386.743	12.4732
5	602	Yellow	2011-04-15	24	1899-12-31 14:57:00	light sat	dry	22.8387	0.37675	0.508791	0.00295	260.647	1.79752	0.745335	0.004176	5.40649	0.04654	1500.29	0.095554	636.055	24.5192
11	602	Yellow	2011-04-15	24	1899-12-31 12:16:00	co2 sat	wet	43.5286	0.12774	0.680153	0.001454	908.111	0.517578	0.864968	0.000392	6.60082	0.027916	1499.87	0.072792	1443.18	6.2906
11	602	Yellow	2011-04-15	24	1899-12-31 12:16:00	light sat	wet	29.143	0.151952	1.20763	0.0069	270.102	0.69787	0.825649	0.001356	7.38011	0.028946	1500.14	0.06128	896.818	32.6179
16	602/cheung	Green	2011-04-15	24	1899-12-31 16:16:00	co2 sat	dry	38.0454	0.03825	0.516203	0.001924	1105.92	0.418488	0.873655	0.000362	5.50532	0.009236	1500.19	0.028124	194.676	0.660792
16	602/cheung	Green	2011-04-15	24	1899-12-31 16:16:00	light sat	dry	24.1307	0.157464	0.660493	0.00111	262.602	0.624478	0.777063	0.001438	5.96116	0.00714	1499.16	0.043	220.754	1.28261
19	602	Yellow	2011-04-15	24	1899-12-31 12:06:00	co2 sat	dry	27.6008	0.467568	0.085319	0.001816	541.643	14.6602	0.48281	0.0128	1.95548	0.042068	1500.28	0.085122	1004.22	51.564
19	602	Yellow	2011-04-15	24	1899-12-31 12:06:00	light sat	dry	18.3332	0.167242	0.188582	0.001698	186.629	1.98612	0.517901	0.005678	3.46432	0.044712	1500.25	0.109868	1169	15.1034
22	602/jjack	Orange	2011-04-15	24	1899-12-31 12:54:00	co2 sat	dry	26.9973	0.287236	0.070808	0.000554	454.103	9.14042	0.406037	0.008136	1.92836	0.01234	1500.46	0.077816	923.965	48.0097
22	602/jjack	Orange	2011-04-15	24	1899-12-31 12:54:00	light sat	dry	17.3382	0.117042	0.209268	0.001892	213.25	0.855718	0.584752	0.00194	4.11204	0.036754	1499.61	0.072196	1501.6	16.5828
33	602/jjack	Orange	2011-04-15	24	1899-12-31 13:08:00	co2 sat	wet	34.2264	0.234822	0.593667	0.00342	957.173	1.10467	0.883496	0.00095	5.16895	0.028432	1499.62	0.064264	301.89	3.11206
33	602/jjack	Orange	2011-04-15	24	1899-12-31 13:08:00	light sat	wet	23.9909	0.128318	0.696027	0.001632	273.118	0.48414	0.791878	0.000996	5.86209	0.025778	1500.6	0.065544	400.033	5.52464
34	602/jjack	Orange	2011-04-15	24	1899-12-31 15:24:00	co2 sat	wet	36.9855	0.075604	0.741618	0.001548	1151.41	0.294266	0.908595	0.0002	5.67896	0.009814	1500.2	0.035514	250.225	1.13814
34	602/jjack	Orange	2011-04-15	24	1899-12-31 15:24:00	light sat	wet	25.3853	0.040316	0.797821	0.002164	267.83	0.337832	0.798469	0.000632	5.80453	0.009924	1500.25	0.057576	190.84	1.33334
35	602/jjack	Orange	2011-04-15	24	1899-12-31 15:52:00	co2 sat	dry	35.1799	0.0697	0.671441	0.00349	1153.63	0.52979	0.905692	0.00037	5.51629	0.0165	1499.28	0.055966	257.955	1.83746
35	602/jjack	Orange	2011-04-15	24	1899-12-31 15:52:00	light sat	dry	23.6662	0.017842	0.683533	0.002122	266.821	0.201686	0.788338	0.000544	5.57917	0.008122	1500.64	0.078334	236.204	3.42192
43	602/cheung	Green	2011-04-15	24	1899-12-31 13:55:00	co2 sat	dry	31.6227	0.184464	0.241006	0.003396	1032.09	3.15576	0.799515	0.002624	3.65905	0.03517	1500.14	0.073098	320.072	1.56248
43	602/cheung	Green	2011-04-15	24	1899-12-31 13:55:00	light sat	dry	22.27	0.111622	0.545706	0.002048	274.677	0.604684	0.770192	0.001156	5.37731	0.018494	1500.6	0.032064	204.668	8.46258
50	602/cheung	Green	2011-04-15	24	1899-12-31 13:35:00	co2 sat	wet	37.7869	0.118724	0.601307	0.001736	1133.23	0.091298	0.892013	0.000354	4.84189	0.02092	1500.03	0.040782	184.535	0.597848
50	602/cheung	Green	2011-04-15	24	1899-12-31 13:35:00	light sat	wet	26.6662	0.123508	0.870243	0.002004	274.605	1.83557	0.804505	0.001416	6.27448	0.020264	1499.95	0.062162	632.229	36.3597
54	602/cheung	Green	2011-04-15	24	1899-12-31 11:15:00	co2 sat	wet	30.8377	0.432304	0.51387	0.005016	977.353	3.04868	0.882997	0.001772	4.73409	0.090326	1499.77	0.069678	553.846	47.8725
54	602/cheung	Green	2011-04-15	24	1899-12-31 11:15:00	light sat	wet	20.0449	0.06564	0.413984	0.003578	260.517	0.0695198	0.73614	0.0016726	4.19988	0.039982	1499.87	0.02694	233.59	2.03833
56	602/cheung	Green	2011-04-15	24	1899-12-31 11:45:00	co2 sat	dry	28.8427	0.095478	0.082126	0.00111	486.147	7.40546	0.438831	0.006676	2.04102	0.024552	1500.49	0.057902	1015.57	44.7325
56	602/cheung	Green	2011-04-15	24	1899-12-31 11:45:00	light sat	dry	15.2575	0.01841	0.17096	0.0001942	207.016	0.155872	0.565018	0.000392	3.11596	0.006774	1499.78	0.011156	843.648	6.08698
1	602	Yellow	2011-04-16	25	1899-12-31 13:00:00	co2 sat	wet	31.2207	0.111924	0.440679	0.003134	1174.93	0.942356	0.885924	0.000688	5.64497	0.047734	1499.6	0.078444	553.01	10.1596
1	602	Yellow	2011-04-16	25	1899-12-31 13:00:00	light sat	wet	18.7557	0.545666	0.44807	0.004422	322.531	4.07877	0.795461	0.00638	3.89116	0.01927	1500.8	0.045916	398.118	40.4994
5	602	Yellow	2011-04-16	25	1899-12-31 15:07:00	co2 sat	dry	41.1104	0.073356	0.10837	0.001134	614.784	6.27305	0.475321	0.0048646	2.76184	0.02317	1500.03	0.072742	1134.74	23.9069
5	602	Yellow	2011-04-16	25	1899-12-31 15:07:00	light sat	dry	26.5677	0.030774	0.411949	0.00091	218.82	0.364086	0.638197	0.00097	6.46884	0.01158	1500.22	0.08246	1308.65	0.81959
8	602	Yellow	2011-04-16	25	1899-12-31 15:37:00	co2 sat	wet	37.0803	0.029174	0.205363	0.00151	933.949	2.3658	0.732124	0.00185	3.55803	0.01363	1499.86	0.066512	124.932	0.116162
8	602	Yellow	2011-04-16	25	1899-12-31 15:37:00	light sat	wet	22.2123	0.047032	0.371602	0.001134	224.915	0.37655	0.665954	0.000694	4.72607	0.00963	1499.92	0.066968	128.387	0.152426
11	602	Yellow	2011-04-16	25	1899-12-31 10:30:00	co2 sat	wet	38.2635	0.243496	0.549336	0.00101	1159.81	1.22197	0.88397	0.00072	5.2887	0.004992	1499.69	0.053864	50.0659	0.36021
11	602	Yellow	2011-04-16	25	1899-12-31 10:30:00	light sat	wet	30.1261	0.099334	0.607628	0.000596	278.469	0.454582	0.73653	0.000902	5.58443	0.009866	1500.44	0.053032	46.2051	0.470328
15	602	Yellow	2011-04-16	25	1899-12-31 10:05:00	co2 sat	dry	34.1857	0.16226	0.309969	0.002212	1067.21	2.46422	0.830751	0.001596	3.31196	0.01317	1500.23	0.060662	64.3077	0.312802
15	602	Yellow	2011-04-16	25	1899-12-31 10:05:00	light sat	dry	17.9445	0.252686	0.163572	0.003782	193.053	3.48187	0.496732	0.008982	2.21606	0.027428	1500.45	0.089662	47.2788	0.262258
18	602	Yellow	2011-04-16	25	1899-12-31 12:37:00	co2 sat	dry	29.0429	0.23084	0.062188	0.00225	482.721	22.5843	0.360241	0.0169	0.906254	0.027736	1500.61	0.043492	214.226	3.03114
18	602	Yellow	2011-04-16	25	1899-12-31 12:37:00	light sat	dry	12.8723	0.167832	0.106123	0.001474	235.846	7.21127	0.51956	0.009638	1.53	0.016414	1500.61	0.056008	114.046	1.764
27	602/jjack	Orange	2011-04-16	25	1899-12-31 11:44:00	co2 sat	dry	22.0692	1.02098	0.338401	0.001918	1232.54	11.0187	0.897354	0.004012	3.73667	0.022126	1502.88	1.79966	38.206	0.079854
27	602/jjack	Orange	2011-04-16	25	1899-12-31 11:44:00	light sat	dry	23.6881	0.097352	0.263716	0.00169	232.752	0.531806	0.588215	0.001472	3.55321	0.014186	1500.29	0.037072	40.1704	0.063562
30	602/jjack	Orange	2011-04-16	25	1899-12-31 12:07:00	co2 sat	wet	23.6272	0.169922	0.189046	0.000866	1109.29	2.15048	0.823277	0.001332	2.36715	0.00978	1499.85	0.079634	511.375	44.259
30	602/jjack	Orange	2011-04-16	25	1899-12-31 12:07:00	light sat	wet	17.3398	0.273752	0.216706	0.001292	275.914	2.51403	0.656641	0.005524	2.60897	0.010674	1499.66	0.047426	108.872	3.11208
31	602/jjack	Orange	2011-04-16	25	1899-12-31 17:15:00	co2 sat	wet	38.5861	0.186602	0.180277	0.005718	830.544	12.733	0.650721	0.009896	3.62705	0.08173	1499.22	0.057876	591.755	1.7221
31	602/jjack	Orange	2011-04-16	25	1899-12-31 17:15:00	light sat	wet	10.7455	0.140266	0.07133	0.000888	122.931	3.79532	0.320026	0.009712	1.70234	0.020186	1499.37	0.04602	395.964	17.4976
33	602/jjack	Orange	2011-04-16	25	1899-12-31 14:20:00	co2 sat	wet	33.3728	0.263426	0.435116	0.00346	1135.69	2.21738	0.869886	0.001348	5.84151	0.045532	1499.99	0.110152	604.438	25.8916
33	602/jjack	Orange	2011-04-16	25	1899-12-31 14:20:00	light sat	wet	25.4591	0.605978	0.725429	0.004376	277.004	2.03575	0.787118	0.005046	6.87946	0.039884	1499.66	0.066462	1226.82	6.51907
37	602/jjack	Orange	2011-04-16	25	1899-12-31 16:50:00	co2 sat	dry	15.9462	1.17076	0.023949	0.001108	244.22	46.458	0.179561	0.033922	0.798245	0.030954	1500.78	0.09619	214.674	3.68794
37	602/jjack	Orange	2011-04-16	25	1899-12-31 16:50:00	light sat	dry	9.1348	0.176566	0.055994	0.000814	106.069	3.83753	0.276748	0.009862	1.63127	0.021718	1500.2	0.096096	208.477	15.205
39*	602/jjack	Orange	2011-04-16	25	14:20*	co2 sat	dry	38.724	0.230296	0.195729	0.002918	916.412	7.08105	0.707341	0.00551	3.23018	0.044868	1500.22	0.07173	414.204	22.5526
39*	602/jjack	Orange	2011-04-16	25	14:20*	light sat	dry	25.861	0.196208	0.65781	0.002036	284.239	0.936492	0.775856	0.001928	6.78268	0.029784	1499.53	0.045892	426.966	6.71849
41	602/cheung	Green	2011-04-16	25	1899-12-31 13:47:00	co2 sat	wet	39.4146	0.096238	0.748602	0.002448	1178.05	0.515824	0.903865	0.00035	6.71793	0.022606	1499.49	0.045712	666.327	27.827
41	602/cheung	Green	2011-04-16	25	1899-12-31 13:47:00	light sat	wet	26.8902	0.662848	0.932198	0.005232	346.546	3.90951	0.840713	0.003998	6.90251	0.013524	1499.62	0.076466	158.707	2.89407
45	602/cheung	Green	2011-04-16	25	1899-12-31 10:50:00	co2 sat	dry	38.4438	0.079814	0.277953	0.000574	1047.27	0.698816	0.797139	0.000532	3.59493	0.013588	1500.66	0.040762	58.7989	0.520716
45	602/cheung	Green	2011-04-16	25	1899-12-31 10:50:00	light sat	dry	23.4774	0.155816	0.27525	0.001196	232.962	1.44028	0.599574	0.003442	3.67125	0.010862	1499.62	0.064404	48.6227	0.344652
48	602/cheung	Green	2011-04-16	25	1899-12-31 16:05:00	co2 sat	dry	37.836	0.148068	0.149879	0.001954	808.948	5.51862	0.632674	0.0042	3.05567	0.022984	1499.73	0.067574	193.22	1.33594
48	602/cheung	Green	2011-04-16	25	1899-12-31 16:05:00	light sat	dry	20.1725	0.096832	0.273896	0.003144	206.884	0.605132	0.602561	0.002152	4.27406	0.026114	1500.03	0.060842	169.056	0.236896
53	602/cheung	Green	2011-04-16	25	1899-12-31 16:30:00	co2 sat	wet	35.4143	0.172282	0.145203	0.001338	836.907	5.17836	0.650687	0.003188	3.12087	0.021422	1500.12	0.103	613.272	11.723
53	602/cheung	Green	2011-04-16	25	1899-12-31 16:30:00	light sat	wet	21.9971	0.091128	0.319111	0.00104	211.162	0.836948	0.621824	0.001422	4.83427	0.010612	1500.24	0.070136	348.803	15.2706
54	602/cheung	Green	2011-04-16	25	1899-12-31 11:17:00	co2 sat	wet	35.3811	0.167452	0.469331	0.00094	1161.36	0.903278	0.879604	0.000504	4.3948	0.009762	1499.24	0.029926	44.286	0.12082
54	602/cheung	Green	2011-04-16	25	1899-12-31 11:17:00	light sat	wet	25.5321	0.273586	0.445355	0.001048	278.799	1.35962	0.716973	0.003024	4.28626	0.007722	1499.97	0.070892	43.1296	0.131114
56	602/cheung	Green	2011-04-16	25	1899-12-31 13:20:00	co2 sat	dry	35.1537	0.115568	0.065408	0.000792	404.089	12.123	0.304635	0.00918	1.42698	0.0159	1499.53	0.058192	326.131	18.3198
56	602/cheung	Green	2011-04-16	25	1899-12-31 13:20:00	light sat	dry	25.6768	0.230478	0.362907	0.002108	236.345	2.11844	0.63852	0.003766	4.88461	0.020558	1499.78	0.06791	263.27	7.20065
1	602	Yellow	2011-04-17	26	1899-12-31 12:30:00	co2 sat	wet	44.0277	0.093394	0.404485	0.001246	1019.24	0.630768	0.818462	0.000498	6.04596	0.018314	1500.96	0.433376	1539.45	0.312636
1	602	Yellow	2011-04-17	26	1899-12-31 12:30:00	light sat	wet	16.7906	0.26377	0.56086	0.004682	308.922	1.18283	0.828397	0.002738	6.32029	0.0258	1499.51	0.046214	1521.65	1.2251
9	602	Yellow	2011-04-17	26	1899-12-31 15:28:00	co2 sat	wet	35.6194	0.3359	0.381923	0.002622	1056.24	2.41234	0.846519	0.001506	4.46405	0.033966	1500.95	0.561888	174.589	1.1047
9	602	Yellow	2011-04-17	26	1899-12-31 15:28:00	light sat	wet	19.478	0.002382	0.412417	0.002382	244.704	0.951838	0.728489	0.002436	4.57744	0.029114	1501.67	0.660522	192.608	1.56173
10	602	Yellow	2011-04-17	26	1899-12-31 15:07:00	co2 sat	dry	6.58662	0.079958	0.011523	0.000222	363.606	23.8851	0.263893	0.017118	0.42709	0.00807	1500.64	0.087718	1155.58	24.8038
10	602	Yellow	2011-04-17	26	1899-12-31 15:07:00	light sat	dry	3.87616	0.085762	0.028537	0.000654	147.92	6.65007	0.371246	0.016358	0.908315	0.02066	1499.69	0.088836	1293.32	7.71015
11	602	Yellow	2011-04-17	26	1899-12-31 10:06:00	co2 sat	wet	41.3473	0.27221	0.527487	0.004712	2085.44	2.15265	0.863365	0.001356	5.89973	0.05094	1500.07	0.058704	175.403	1.67346
11	602	Yellow	2011-04-17	26	1899-12-31 10:06:00	light sat	wet	25.4401	0.237796	0.503509	0.0027906	242.292	0.936214	0.70918	0.002596	5.56089	0.044102	1499.49	0.049682	870.246	1.85149
15	602	Yellow	2011-04-17	26	1899-12-31 09:42:00	co2 sat	dry	26.2702	0.50927	0.058351	0.003492	454.17	29.548	0.343655	0.022508	1.5201	0.083192	1499.85	0.094778	249.99	4.11637
15	602	Yellow	2011-04-17	26	1899-12-31 09:42:00	light sat	dry	15.548	0.071908	0.13692	0.000938	169.356	1.09962	0.460564	0.002942	2.46306	0.01695	1499.87	0.035388	272.363	1.24481
18	602	Yellow	2011-04-17	26	1899-12-31 12:05:00	co2 sat	dry	9.91352	0.402604	0.019891	0.000666	426.63	40.3577	0.31139	0.029318	0.709099	0.023322	1500.09	0.118346	1573.04	0.366526
18	602	Yellow	2011-04-17	26	1899-12-31 12:05:00	light sat	dry	5.15701	0.21901	0.030698	0.000494	123.011	11.689	0.299057	0.028514	1.07143	0.017852	1500.01	0.136748	1550.28	0.982924
25	602/jjack	Orange	2011-04-17	26	1899-12-31 16:25:00	co2 sat	wet	38.6132	0.19251	0.261544	0.002852	939.524	3.52788	0.764373	0.002582	3.9796	0.019844	1500.43	0.069238	328.798	11.3421
25	602/jjack	Orange	2011-04-17	26	1899-12-31 16:25:00	light sat	wet	17.7276	0.362868	0.207181	0.004398	198.138	3.53914	0.551621	0.00981	3.23215	0.035762	1499.24	0.037742	434.686	21.7579
29	602/jjack	Orange	2011-04-17	26	1899-12-31 11:45:00	co2 sat	wet	38.9893	0.20741	0.186803	0.000918	880.266	2.93048	0.691785	0.002246	3.84152	0.01455	1501.91	0.710816	808.131	34.7234
29	602/jjack	Orange	2011-04-17	26	1899-12-31 11:45:00	light sat	wet	20.2238	0.215138	0.286929	0.001202	223.299	1.70549	0.628007	0.004248	5.0878	0.01956	1499.99	0.054898	580.005	30.2608
30	602/jjack	Orange	2011-04-17	26	1899-12-31 14:05:00	co2 sat	wet	39.9765	0.10925	0.652049	0.00319	1078.55	0.48875	0.8878	0.00041	5.50812	0.023584	1499.85	0.066076	1338.81	4.33456
30	602/jjack	Orange	2011-04-17	26	1899-12-31 14:05:00	light sat	wet	23.067	0.082634	0.741215	0.003114	252.695	0.434604	0.793976	0.001076	5.87591	0.017864	1499.82	0.068772	540.337	20.0102
32	602/jjack	Orange	2011-04-17	26	1899-12-31 15:55:00	co2 sat	dry	37.6461	0.310832	0.227409	0.00258	922.256	4.54302	0.741844	0.003322	3.7151	0.029482	1501.09	0.44925	192.734	0.791032
32	602/jjack	Orange	2011-04-17	26	1899-12-31 15:55:00	light sat	dry	19.37	0.317182	0.234347	0.00574	197.529	3.2014	0.558106	0.008858	3.85956	0.043432	1499.7	0.072154	188.062	1.62431
37	602/jjack	Orange	2011-04-17	26	1899-12-31 13:40:00	co2 sat	dry	4.36056	0.080684	0.009752	0.000896	921.513	66.8403	0.665625	0.048006	0.332976	0.028588	1500.16	0.100512	214.131	0.33175
37	602/jjack	Orange	2011-04-17	26	1899-12-31 13:40:00	light sat	dry	2.05232	0.037936	0.017395	0.000402	186.58	6.92112	0.460815	0.017112	0.576971	0.013538	1499.99	0.106396	225.37	0.219242
38	602/jjack	Orange	2011-04-17	26	1899-12-31 11:18:00	co2 sat	dry	26.1282	0.33985	0.047585	0.000494	366.174	15.0765	0.276902	0.011188	1.62494	0.017394	1500.06	0.067918	196.792	0.020432
38	602/jjack	Orange	2011-04-17	26	1899-12-31 11:18:00	light sat	dry	17.2444	0.327076	0.176109	0.001834	195.155	3.89627	0.522791	0.00859	4.041	0.043366	1499.37	0.063092	196.093	0.029906
41	602/cheung	Green	2011-04-17	26	1899-12-31 13:16:00	co2 sat	wet	41.1193	0.259304	0.458491	0.002792	1088.31	1.51601	0.847983	0.001048	6.51786	0.024232	1501.38	0.623208	239.626	6.64951
41	602/cheung	Green	2011-04-17	26	1899-12-31 13:16:00	light sat	wet	28.6325	0.195098	0.839698	0.00363	269.495	1.01131	0.781916	0.001792	8.65175	0.02399	1500.42	0.074188	988.997	39.8297
45	602/cheung	Green	2011-04-17	26	1899-12-31 10:29:00	co2 sat	dry	35.1531	0.469104	0.067921	0.001292	402.349	18.572	0.305172	0.013828	1.71385	0.036152	1499.84	0.061668	180.025	0.08593
45	602/cheung	Green	2011-04-17	26	1899-12-31 10:29:00	light sat	dry	13.533	0.215022	0.118835	0.0017	170.422	4.48821	0.453649	0.010958	2.64353	0.035492	1500.07	0.041032	303.527	1.88417
47	602/cheung	Green	2011-04-17	26	1899-12-31 14:27:00	co2 sat	wet	28.762	0.16903	0.330464	0.00205	1086.23	1.5299	0.857269	0.001112	4.22775	0.022094	1499.89	0.091772	699.546	29.1544
47	602/cheung	Green	2011-04-17	26	1899-12-31 14:27:00	light sat	wet	17.1506	0.183802	0.312127	0.004352	239.485	1.68718	0.694385	0.00363	4.23681	0.03134	1499.93	0.080272	1351.25	10.7485
53	602/cheung	Green	2011-04-17	26	1899-12-31 10:50:00	co2 sat	wet	40.2625	0.222158	0.210165	0.0015	900.434	3.5681	0.710365	0.002756	4.23205	0.023122	1499.39	0.04421	106.487	0.06336
53	602/cheung	Green	2011-04-17	26	1899-12-31 10:50:00	light sat	wet	20.3775	0.100822	0.381826	0.002406	248.659	1.32468	0.704658	0.002744	5.55111	0.017858	1499.5	0.045412	116.121	0.113148
56	602/cheung	Green	2011-04-17	26	1899-12-31 14:25:00	co2 sat	dry	9.20373	0.46509	0.021268	0.000912	570.606	49.2306	0.416082	0.035334	0.781676	0.032434	1500.95	0.103612	207.856	0.559782
56	602/cheung	Green	2011-04-17	26	1899-12-31 14:25:00	light sat	dry	5.88268	0.046824	0.042329	0.000638	142.603	1.98428	0.368062	0.005142	1.40808	0.020668	1501.57	0.433684	215.266	2.50151
60	602/cheung	Green	2011-04-17	26	1899-12-31 12:55:00	co2 sat	dry	37.9637	0.199118	0.122477	0.000964	706.174	5.59251	0.553452	0.004232	3.59861	0.026982	1500.23	0.063322	1577.51	0.45897
60	602/cheung	Green	2011-04-17	26	1899-12-31 12:55:00	light sat	dry	18.9849	0.136068	0.222997	0.001066	201.328	1.32008	0.562211	0.003582	4.99007	0.025782	1500.86	0.516976	1581.65	0.507004
3	602	Yellow	2011-04-18	27	1899-12-31 12:07:00	co2 sat	wet	37.5328	0.137224	0.263162	0.001106	986.556	2.07484	0.777098	0.001342	4.78857	0.009464	1500.26	0.063024	815.417	8.97234
3	602	Yellow	2011-04-18	27	1899-12-31 12:07:00	light sat	wet	22.3949	0.090438	0.436317	0.005336	238.712	1.15818	0.70009	0.003112	5.94867	0.025732	1499.95	0.06441	727.185	16.2955
4	602	Yellow	2011-04-18	27	1899-12-31 16:19:00	co2 sat	wet	39.3702	0.202262	0.309206	0.002338	970.793	2.05766	0.793989	0.001612	4.32373	0.034056	1499.99	0.057694	238.373	0.332506
4	602	Yellow	2011-04-18	27	1899-12-31 16:19:00	light sat	wet	19.0967	0.108734	0.255024	0.001554	199.834	1.1233	0.592293	0.003286	4.15496	0.02586	1500.07	0.05621	229.97	0.278594
5	602	Yellow	2011-04-18	27	1899-12-31 13:59:00	co2 sat	dry	14.3239	0.10563	0.020971	0.0001914	193.146	11.6983	0.14414	0.008718	0.708889	0.006378	1500.44	0.098606	404.493	1.45356
5	602	Yellow	2011-04-18	27	1899-12-31 13:59:00	light sat	dry	8.35751	0.080182	0.06049	0.000978	129.164	3.77375	0.345693	0.010062	1.64921	0.026262	1500.05	0.081334	404.025	2.63827
8	602	Yellow	2011-04-18	27	1899-12-31 14:15:00	co2 sat	wet	40.9087	0.28724	0.658023	0.006136	1075.73	2.31653	0.883936	0.001176	6.01583	0.008688	1499.72	0.063824	375.67	0.876458
8	602	Yellow	2011-04-18	27	1899-12-31 14:15:00	light sat	wet	25.1692	0.222892	0.901114	0.004294	246.053	1.29691	0.801132	0.001928	6.07418	0.029348	1500.03	0.063892	347.031	0.590686
17	602	Yellow	2011-04-18	27	1899-12-31 16:03:00	co2 sat	dry	11.6887	0.434024	0.027458	0.001922	508.879	39.5454	0.377058	0.029354	3.16092	0.060922	1500.43	0.096552	204.48	2.05218
17	602	Yellow	2011-04-18	27	1899-12-31 16:03:00	light sat	dry	4.20282	0.240194	0.029077	0.000544	148.671	11.7719	0.376951	0.028542	1.00689	0.01766	1499.71	0.131812	214.428	3.10948
20	602	Yellow	2011-04-18	27	1899-12-31 11:47:00	co2 sat	dry	16.9167	0.29403	0.028205	0.0001746	311.469	20.5374	0.233005	0.015176	0.869498	0.006336	1500.19	0.09319	1033.66	9.59874
20	602	Yellow	2011-04-18	27	1899-12-31 11:47:00	light sat	dry	10.2525	0.154278	0.088148	0.001416	165.45	2.77541	0.444671	0.007182	2.09123	0.033524	1499.26	0.030558	774.795	16.0447
21	602/jjack	Orange	2011-04-18	27	1899-12-31 10:45:00	co2 sat	wet	36.3471	0.362618	0.319636	0.00199	1050.65	2.49873	0.821066	0.001802	4.39785	0.019778	1500.14	0.042242	288.745	0.639602
21	602/jjack	Orange	2011-04-18	27	1899-12-31 10:45:00	light sat	wet	24.5354	0.20454	0.675641	0.002882	263.907	0.707902	0.77866	0.00176	5.72898	0.018796	1499.28	0.043946	263.48	0.531876
31	602/jjack	Orange	2011-04-18	27	1899-12-31 12:50:00	co2 sat	wet	32.0218	0.14166	0.103456	0.002338	667.714	11.7097	0.529196	0.00936	2.41021	0.033282	1499.85	0.073558	454.904	10.0163
31	602/jjack	Orange	2011-04-18	27	1899-12-31 12:50:00	light sat	wet	17.9957	0.192348	0.231537	0.005282	185.76	1.5461	0.556788	0.005608	3.71757	0.052826	1501.54	0.60693	496.742	8.55645
33	602/jjack	Orange	2011-04-18	27	1899-12-31 15:00:00	co2 sat	wet	37.062	0.330658	0.137993	0.000812	753.939	5.50409	0.606409	0.003954	3.0895	0.012388	1500.09	0.063826	436.082	7.20594
33	602/jjack	Orange	2011-04-18	27	1899-12-31 15:00:00	light sat	wet	18.287	0.393752	0.241969	0.000564	208.354	3.08928	0.600102	0.008492	4.09997	0.009282	1499.3	0.035482	424.793	4.1344
36	602/jjack	Orange	2011-04-18	27	1899-12-31 12:30:00	co2 sat	dry	26.7469	0.228356	0.049655	0.000924	353.71	7.96099	0.27497	0.006332	1.28018	0.018166	1500.06	0.060618	562.918	9.44482
36	602/jjack	Orange	2011-04-18	27	1899-12-31 12:30:00	light sat	dry	13.0019	0.172874	0.110613	0.001768	149.238	2.25249	0.419986	0.006126	2.34845	0.023762	1500.76	0.03425	1039.52	13.5493
38	602/jjack	Orange	2011-04-18	27	1899-12-31 14:37:00	co2 sat	dry	22.2574	0.306348	0.04277	0.000214	419.246	12.6455	0.318948	0.00911	1.31408	0.005	1500.66	0.055448	652.599	20.0003
38	602/jjack	Orange	2011-04-18	27	1899-12-31 14:37:00	light sat	dry	6.71746	0.19417	0.053044	0.001624	155.381	5.05724	0.404863	0.01278	1.59122	0.041362	1499.74	0.070476	400.866	2.81367
39	602/jjack	Orange	2011-04-18	27	1899-12-31 10:25:00	co2 sat	dry	26.9722	0.102736	0.042204	0.000492	233.823	11.272	0.177784	0.008574	0.966273	0.01078	1499.87	0.076968	308.976	0.289464
39	602/jjack	Orange	2011-04-18	27	1899-12-31 10:25:00	light sat	dry	11.8684	0.193442	0.09743	0.00258	157.695	4.12426	0.417279	0.009814	1.88323	0.037572	1499.19	0.031074	310.828	0.54718
43	602/cheung	Green	2011-04-18	27	1899-12-31 15:24:00	co2 sat	dry	11.5043	0.36805	0.025298	0.001004	470.974	37.3796	0.347373	0.027374	0.8537	0.031578	1499.73	0.059392	262.059	0.371022
43	602/cheung	Green	2011-04-18	27	1899-12-31 15:24:00	light sat	dry	6.39235	0.50425	0.050179	0.002312	175.529	16.0501	0.443288	0.037492	1.42667	0.056912	1499.41	0.107244	274.804	0.701742
46	602/cheung	Green	2011-04-18	27	1899-12-31 13:34:00	co2 sat	wet	38.8434	0.193908	0.591336	0.003782	1075.47	1.39999	0.882086	0.000704	5.26333	0.033406	1500.09	0.078352	691.726	21.2729
46	602/cheung	Green	2011-04-18	27	1899-12-31 13:34:00	light sat	wet	21.4072	0.234746	0.513143	0.003986	240.719	1.58883	0.743773	0.003152	4.92392	0.032136	1499.78	0.076158	503.921	8.27435
48	602/cheung	Green	2011-04-18	27	1899-12-31 11:09:00	co2 sat	dry	27.4244	0.162706	0.054615	0.001132	404.793	15.6546	0.315318	0.01217	1.51905	0.026138	1499.92	0.073208	341.613	3.06583
48	602/cheung	Green	2011-04-18	27	1899-12-31 11:09:00	light sat	dry	13.5724	0.143018	0.123472	0.003426	147.685	1.92885	0.423695	0.005926	2.22939	0.050124	1499.58	0.057776	308.747	0.55223
50	602/cheung	Green	2011-04-18	27	1899-12-31 09:50:00	co2 sat	wet	36.5605	0.202368	0.252511	0.002536	953.914	3.52593	0.769936	0.002472	4.15883	0.02792	1500.07	0.062366	236.201	1.47486
50	602/cheung	Green	2011-04-18	27	1899-12-31 09:50:00	light sat	wet	16.7408	0.18713	0.231336	0.001522	216.486	2.15213	0.618127	0.005292	3.85804	0.024948	1499.73	0.043998	265.589	1.29285
52	602/cheung	Green	2011-04-18	27	1899-12-31 11:28:00	co2 sat	wet	38.6253	0.128378	0.439775	0.006858	1074.37	2.24636	0.848406	0.001856	5.40441	0.037822	1499.49	0.040086	400.138	3.89971
52	602/cheung	Green	2011-04-18	27	1899-12-31 11:28:00	light sat	wet	24.8463	0.087536	0.77892	0.003138	267.278	0.378116	0.79606	0.000898	6.91968	0.030162	1500.21	0.050764	392.954	2.01389
57	602/cheung	Green	2011-04-18	27	1899-12-31 13:11:00	co2 sat	dry	9.5262	1.03552	0.014836	0.001224	289.636	78.6923	0.211962	0.057116	0.440318	0.040386	1498.97	0.130226	358.228	10.9726
57	602/cheung	Green	2011-04-18	27	1899-12-31 13:11:00	light sat	dry	2.8382	0.156054	0.028942	0.001874	181.523	13.6114	0.455478	0.033838	0.86053	0.053534	1500.56	0.105728	626.178	29.3657
12	602	Yellow	2011-04-19	28	1899-12-31 16:30:00	co2 sat	wet	42.2563	0.063712	0.158252	0.002368	767.056	5.44848	0.60779	0.004344	2.95064	0.02684	1500.08	0.055646	332.488	3.74495
12	602	Yellow	2011-04-19	28	1899-12-31 16:30:00	light sat	wet	20.4873	0.152792	0.306611	0.004314	219.759	0.698112	0.635811	0.00226	4.24079	0.028598	1499.86	0.036162	390.271	6.14053
2	602	Yellow	2011-04-19	28	1899-12-31 11:28:00	co2 sat	wet	44.601	0.083614	0.608298	0.004306	1083.01	0.96272	0.870228	0.000726	5.93152	0.012006	1499.74	0.043858	405.223	0.160628
2	602	Yellow	2011-04-19	28	1899-12-31 11:28:00	light sat	wet	27.2696	0.169474	0.870082	0.003482	264.306	1.01658	0.794985	0.001656	6.49477	0.012704	1500.47	0.047754	380.759	0.130096
6	602	Yellow	2011-04-19	28	1899-12-31 11:00:00	co2 sat	dry	24.2162	0.430248	0.062272	0.00212	570.562	12.9437	0.440102	0.010154	1.55084	0.03636	1500.1	0.069426	302.94	0.203344
6	602	Yellow	2011-04-19	28	1899-12-31 11:00:00	light sat	dry	11.248	0.221654	0.097972	0.002142	163.046	2.79822	0.446576	0.007398	2.12423	0.02852	1500.76	0.051532	297.408	0.17997
13	602	Yellow	2011-04-19	28	1899-12-31 13:46:00	co2 sat	wet	32.1577	0.061972	0.122497	0.000652	822.576	2.7579	0.635221	0.002076	2.38259	0.01019	1499.5	0.023978	88.5861	0.109358
13	602	Yellow	2011-04-19	28	1899-12-31 13:46:00	light sat	wet	14.4602	0.222598	0.134633	0.000268	178.463	3.09691	0.485979	0.0082	2.64055	0.004854	1499.53	0.035214	215.119	1.10717
15	602	Yellow	2011-04-19	28	1899-12-31 13:15:00	co2 sat	dry	7.53844	0.076954	0.012278	0.0001048	325.775	14.8517	0.237761	0.010796	0.362056	0.00301	1499.89	0.058718	356.833	3.18391
15	602	Yellow	2011-04-19	28	1899-12-31 13:15:00	light sat	dry	5.30672	0.117708	0.0348	0.000628	126.104	3.307	0.328481	0.0083	0.937509	0.013992	1500.48	0.047994	335.185	1.10397
22	602/jjack	Orange	2011-04-19	28	1899-12-31 10:19:00	co2 sat	dry	19.6551	0.266864	0.038947	0.00079	441.079	9.84545	0.335066	0.007544	0.982787	0.017024	1499.42	0.035296	320.213	0.273102
22	602/jjack	Orange	2011-04-19	28	1899-12-31 10:19:00	light sat	dry	13.825	0.048828	0.126813	0.000498	187.714	0.77909	0.496476	0.002046	2.40144	0.007804	1500.51	0.012224	395.73	3.15829
24	602/jjack	Orange	2011-04-19	28	1899-12-31 12:55:00	co2 sat	wet	34.872	0.109796	0.11124	0.002026	709.311	6.18373	0.551726	0.004984	2.41786	0.02936	1500.2	0.063892	526.145	11.5961
24	602/jjack	Orange	2011-04-19	28	1899-12-31 12:55:00	light sat	wet	17.6676	0.067474	0.252712	0.000362	221.702	0.633934	0.633491	0.001422	4.00751	0.00538	1499.95	0.062072	720.729	9.43853
26	602/jjack	Orange	2011-04-19	28	1899-12-31 10:37:00	co2 sat	wet	40.7261	0.117178	0.510896	0.004696	1080.99	1.18006	0.861151	0.000996	5.92597	0.018932	1499.55	0.053938	378.747	0.160756
26	602/jjack	Orange	2011-04-19	28	1899-12-31 10:37:00	light sat	wet	27.1008	0.027946	0.715147	0.002098	264.172	0.250782	0.769533	0.00056	6.42685	0.017928	1499.37	0.035906	378.765	0.70798
32	602/jjack	Orange	2011-04-19	28	1899-12-31 15:16:00	co2 sat	dry	21.8585	0.480008	0.064808	0.00255	667.892	15.1778	0.510853	0.011476	1.47512	0.03906	1500.68	0.027606	321.22	1.30197
32	602/jjack	Orange	2011-04-19	28	1899-12-31 15:16:00	light sat	dry	10.8566	0.185866	0.121163	0.003682	193.816	2.3398	0.532735	0.007224	2.13328	0.051204	1499.77	0.071198	587.242	13.974
34	602/jjack	Orange	2011-04-19	28	1899-12-31 15:36:00	co2 sat	wet	37.7299	0.056048	0.446924	0.000514	1092.8	0.363032	0.861134	0.000222	4.77585	0.004012	1500.37	0.044458	277.466	0.196082
34	602/jjack	Orange	2011-04-19	28	1899-12-31 15:36:00	light sat	wet	19.229	0.10185	0.301833	0.000532	227.993	0.772604	0.659166	0.001752	3.95644	0.004424	1499.29	0.02809	283.707	0.25147
35	602/jjack	Orange	2011-04-19	28	1899-12-31 12:30:00	co2 sat	dry	22.5521	0.166486	0.046034	0.000214	470.545	8.31709	0.359935	0.006166	1.11395	0.00453	1499.69	0.064546	898.339	11.6519
35	602/jjack	Orange	2011-04-19	28	1899-12-31 12:30:00	light sat	dry	15.921	0.118102	0.191024	0.001268	192.122	1.38757	0.563154	0.003946	2.94629	0.013028	1500.12	0.04042	891.745	10.6433
42	602/cheung	Green	2011-04-19	28	1899-12-31 12:09:00	co2 sat	wet	42.1502	0.1706	0.343184	0.00166	1013.55	1.8929	0.805859	0.001216	4.46159	0.011354	1500.21	0.069838	658.973	14.0084
42	602/cheung	Green	2011-04-19	28	1899-12-31 12:09:00	light sat	wet	21.0719	0.146798	0.352435	0.001212	238.623	1.22163	0.679157	0.00245	4.32823	0.016562	1499.96	0.073182	253.172	3.65205
45	602/cheung	Green	2011-04-19	28	1899-12-31 14:17:00	co2 sat	dry	19.1239	0.263872	0.03849	0.000654	460.138	16.1877	0.348179	0.01209	0.814519	0.01323	1499.93	0.05682	88.5422	0.31771
45	602/cheung	Green	2011-04-19	28	1899-12-31 14:17:00	light sat	dry	7.88394	0.39445	0.075383	0.001556	230.055	11.3502	0.547141	0.024776	1.43236	0.01146	1499.9	0.108054	102.593	0.732852
49	602/cheung	Green	2011-04-19	28	1899-12-31 09:59:00	co2 sat	wet	38.0645	0.291248	0.558494	0.000936	1081.07	2.22888	0.881536	0.000972	4.57303	0.004842	1499.29	0.047544	444.192	6.22205
49	602/cheung	Green	2011-04-19	28	1899-12-31 09:59:00	light sat	wet	22.8433	0.093208	0.671786	0.00109	235.381	0.486374	0.77325	0.000942	4.59618	0.003612	1499.22	0.03611	334.493	0.975524
54	602/cheung	Green	2011-04-19	28	1899-12-31 14:50:00	co2 sat	wet	39.1071	0.123632	0.372199	0.001264	1055.4	1.33112	0.832848	0.000844	4.36214	0.009004	1500.34	0.03921	114.006	1.13955
54	602/cheung	Green	2011-04-19	28	1899-12-31 14:50:00	light sat	wet	22.7107	0.095006	0.384262	0.000826	244.765	0.873146	0.685839	0.001424	4.582	0.006506	1499.57	0.006366	82.1394	0.06674
55	602/cheung	Green	2011-04-19	28	1899-12-31 11:45:00	co2 sat	dry	21.7124	0.182498	0.036843	0.000326	321.348	7.79453	0.244234	0.005958	1.00102	0.00751	1500.53	0.02868	329.012	0.729864
55	602/cheung	Green	2011-04-19	28	1899-12-31 11:45:00	light sat	dry	8.62317	0.199638	0.0664	0.000712	152.316	6.44318	0.397016	0.016154	1.67147	0.016374	1500.08	0.067548	417.062	1.95112
59	602/cheung	Green	2011-04-19	28	1899-12-31 09:32:00	co2 sat	dry	15.5366	0.036596	0.024895	0.00022	285.995	10.3374	0.214245	0.007744	0.598499	0.005282	1500.54	0.017538	199.849	0.804898
59	602/cheung	Green	2011-04-19	28	1899-12-31 09:32:00	light sat	dry	4.80555	0.303748	0.031258	0.0029926	368.198	142.249	0.448456	0.04026	0.71235	0.057264	1499.26	0.060712	233.304	1.41458
40	602/jjack	Orange	2011-04-20	29	1899-12-31 12:37:00	co2 sat	dry	43.3846	0.08657	0.448342	0.002424	1047.14	1.23549	0.838059	0.000894	5.47698	0.011676	1500.05	0.059382	1318.79	18.7063
40	602/jjack	Orange	2011-04-20	29	1899-12-31 12:37:00	light sat	dry	27.9726	0.13347	0.805205	0.002434	246.739	0.425428	0.770208	0.001212	6.31531	0.016926	1500.11	0.063718	728.564	11.5309
9	602	Yellow	2011-04-20	29	1899-12-31 13:55:00	co2 sat	wet	34.1011	0.117216	0.384682	0.002186	1095.21	1.18774	0.855127	0.0008	4.76657	0.0101	1500.3	0.071732	610.556	5.57427
9	602	Yellow	2011-04-20	29	1899-12-31 13:55:00	light sat	wet	21.359	0.112246	0.530803	0.000652	261.859	0.577802	0.765079	0.001212	5.35619	0.006966	1500.07	0.059966	465.363	1.22624
10	602	Yellow	2011-04-20	29	1899-12-31 10:59:00	co2 sat	dry	30.0958	0.226364	0.146943	0.002606	880.684	7.23663	0.693669	0.005624	2.12818	0.039516	1500.04	0.05569	360.981	0.77823
10	602	Yellow	2011-04-20	29	1899-12-31 10:59:00	light sat	dry	9.62057	0.177716	0.094875	0.00293	184.304	3.01039	0.499458	0.007778	1.47321	0.034544	1499.67	0.042744	296.959	0.0497684
11	602	Yellow	2011-04-20	29	1899-12-31 11:23:00	co2 sat	wet	35.8949	0.143244	0.517958	0.002526	1145.41	1.07921	0.882115	0.0007	5.53834	0.025538	1499.32	0.037266	220.617	0.701246
11	602	Yellow	2011-04-20	29	1899-12-31 11:23:00	light sat	wet	25.7857	0.097134	0.663	0.004324	267.08	0.520722	0.76769	0.001272	6.39391	0.038968	1499.71	0.047218	290.737	1.69193
14	602	Yellow	2011-04-20	29	1899-12-31 16:31:00	co2 sat	wet	33.8405	0.026452	0.312917	0.000966	1030.56	0.591864	0.827115	0.000468	4.03785	0.004456	1499.48	0.063194	273.102	6.08469
14	602	Yellow	2011-04-20	29	1899-12-31 16:31:00	light sat	wet	16.4945	0.119782	0.220802	0.002404	204.216	0.640682	0.600048	0.001986	3.53539	0.017786	1500.46	0.043928	175.543	0.490306
16	602	Yellow	2011-04-20	29	1899-12-31 13:27:00	co2 sat	dry	33.7694	0.32382	0.375134	0.003508	1096.72	2.73445	0.852088	0.001456	5.00641	0.020978	1500.3	0.066466	453.804	1.14425
16	602	Yellow	2011-04-20	29	1899-12-31 13:27:00	light sat	dry	13.3334	0.279996	0.155719	0.005172	199.247	3.81806	0.543699	0.010486	3.00645	0.06613	1499.69	0.049818	440.536	4.47093
20	602	Yellow	2011-04-20	29	1899-12-31 16:04:00	co2 sat	dry	37.6652	0.07779	0.647842	0.0004	1096.58	0.53727	0.895218	0.0001962	5.00301	0.002182	1500.37	0.039346	224.239	1.64158
20	602	Yellow	2011-04-20	29	1899-12-31 16:04:00	light sat	dry	19.5217	0.144316	0.350656	0.005762	224.261	0.984566	0.676689	0.0037	3.8373	0.024564	1500.03	0.04675	215.612	0.737884
25	602/jjack	Orange	2011-04-20	29	1899-12-31 15:42:00	co2 sat	wet	34.7864	0.101964	0.181116	0.000826	925.418	1.86783	0.720499	0.001344	3.2617	0.008972	1499.74	0.059158	226.446	0.57316
25	602/jjack	Orange	2011-04-20	29	1899-12-31 15:42:00	light sat	wet	18.6438	0.154034	0.315749	0.003368	237.744	0.908464	0.680685	0.002054	4.41973	0.021386	1500.29	0.047012	255.633	0.396148
27	602/jjack	Orange	2011-04-20	29	1899-12-31 09:55:00	co2 sat	dry	32.4429	0.225638	0.386687	0.00454	1115.38	1.94846	0.865143	0.00154	3.62772	0.039774	1499.86	0.033042	265.896	0.930152
28	602/jjack	Orange	2011-04-20	29	1899-12-31 13:06:00	co2 sat	wet	28.2413	0.31579	0.082986	0.003038	617.896	9.95577	0.484607	0.008298	1.82687	0.042884	1499.93	0.06087	1357.59	5.18585
28	602/jjack	Orange	2011-04-20	29	1899-12-31 13:06:00	light sat	wet	15.9009	0.122578	0.194084	0.001698	194.153	1.04711	0.568728	0.00273	3.24551	0.013686	1500.16	0.062744	996.695	26.8101
29	602/jjack	Orange	2011-04-20	29	1899-12-31 10:32:00	co2 sat	wet	36.6262	0.147436	0.364389	0.00709	1081.6	3.17168	0.832557	0.002462	4.79967	0.056284	1500.2	0.06207	322.917	0.61237
29	602/jjack	Orange	2011-04-20	29	1899-12-31 10:32:00	light sat	wet	22.851	0.432664	0.756149	0.003478	298.955	2.28357	0.82193	0.003386	5.51806	0.019742	1499.13	0.033714	314.358	1.15219
37	602/jjack	Orange	2011-04-20	29	1899-12-31 15:10:00	co2 sat	dry	35.0954	0.124636	0.147778	0.000802	852.676	2.74026	0.663351	0.002122	2.76858	0.011248	1500.8	0.032352	421.515	18.4899
37	602/jjack	Orange	2011-04-20	29	1899-12-31 15:10:00	light sat	dry	17.4199	0.057802	0.243193	0.001836	222.397	0.464222	0.62884	0.001614	3.67524	0.012884	1500.02	0.057396	544.802	21.8185
41	602/cheung	Green	2011-04-20	29	1899-12-31 17:25:00	co2 sat	wet	29.8456	0.082406	0.284368	0.000866	1056.55	0.932978	0.835593	0.000586	3.55674	0.012886	1499.36	0.025276	102.99	0.680586
41	602/cheung	Green	2011-04-20	29	1899-12-31 17:25:00	light sat	wet	16.9383	0.07436	0.315056	0.001262	241.206	0.730984	0.704675	0.001834	4.0076	0.016834	1500	0.065738	209.919	7.68222
44	602/cheung	Green	2011-04-20	29	1899-12-31 14:25:00	co2 sat	wet	41.5194	0.091528	0.46878	0.00063	1072.5	0.50172	0.853071	0.00038	5.0463	0.000424	1500.16	0.049158	158.29	3.4005
44	602/cheung	Green	2011-04-20	29	1899-12-31 14:25:00	light sat	wet	19.927	0.071962	0.287247	0.001354	215.872	0.400556	0.62814	0.000924	4.13208	0.00862	1500.43	0.056104	128.28	0.98515
47	602/cheung	Green	2011-04-20	29	1899-12-31 12:16:00	co2 sat	wet	34.5053	0.403936	0.287042	0.00407	1089.32	4.46072	0.818467	0.002838	3.73331	0.04166	1499.15	0.0723	634.178	15.9204
47	602/cheung	Green	2011-04-20	29	1899-12-31 12:16:00	light sat	wet	19.5132	0.284656	0.610459	0.009046	301.145	1.84935	0.814229	0.00328	6.45508	0.0363	1499.78	0.088894	777.802	12.4724
56	602/cheung	Green	2011-04-20	29	1899-12-31 16:59:00	co2 sat	dry	39.8428	0.082224	0.399717	0.00062	1028.56	0.462798	0.839064	0.000346	3.66036	0.007566	1499.37	0.028972	154.871	0.988044
56	602/cheung	Green	2011-04-20	29	1899-12-31 16:59:00	light sat	dry	19.8632	0.190652	0.345555	0.003812	228.219	1.50003	0.67669	0.004158	3.70504	0.029596	1499.61	0.04874	193.476	0.81006
58	602/cheung	Green	2011-04-20	29	1899-12-31 11:51:00	co2 sat	dry	35.8364	0.131612	0.405766	0.003696	1116.45	1.89215	0.856713	0.001276	4.75228	0.028728	1499.23	0.037212	430.715	3.51113
58	602/cheung	Green	2011-04-20	29	1899-12-31 11:51:00	light sat	dry	25.0064	0.316392	0.863441	0.006492	310.72	1.09963	0.829032	0.002278	6.37423	0.025056	1500.01	0.033548	309.603	1.73517
60	602/cheung	Green	2011-04-20	29	1899-12-31 14:17:00	co2 sat	dry	34.6054	0.2375	0.226036	0.000682	993.422	2.32781	0.771627	0.00164	3.67293	0.008108	1499.61	0.057898	460.57	8.57657
60	602/cheung	Green	2011-04-20	29	1899-12-31 14:17:00	light sat	dry	16.2443	0.149924	0.210813	0.000802	217.297	1.58444	0.608365	0.003874	3.58371	0.007002	1500.09	0.069096	768.056	11.6291
8	602	Yellow	2011-04-21	30	1899-12-31 11:02:00	co2 sat	wet	34.7689	0.325236	0.529135	0.003522	1139.76	2.20239	0.879758	0.001174	7.58988	0.023642	1499.54	0.04796	885.61	30.421
8	602	Yellow	2011-04-21	30	1899-12-31 11:02:00	light sat	wet	27.0959	0.362034	0.949871	0.0059	314.203	1.78781	0.826615	0.002348	8.57771	0.031488	1500.02	0.065772	903.524	30.3265
19	602	Yellow	2011-04-21	30	1899-12-31 10:42:00	co2 sat	dry	35.3809	0.387702	0.136536	0.001514	783.921	6.04137	0.621155	0.004544	3.20188	0.03052	1499.7	0.063576	235.92	0.311652
19	602	Yellow	2011-04-21	30	1899-12-31 10:42:00	light sat	dry	15.0431	0.259144	0.164369	0.001888	205.428	3.54919	0.550697	0.009408	3.37671	0.036902	1499.92	0.055748	250.374	0.275246
22	602/jjack	Orange	2011-04-21	30	1899-12-31 11:16:00	co2 sat	dry	35.9276	0.284292	0.370611	0.002202	1040.14	2.99296	0.837748	0.001686	4.87844	0.023194	1500.27	0.061134	211.177	0.185336
22	602/jjack	Orange	2011-04-21	30	1899-12-31 11:16:00	light sat	dry	20.497	0.20363	0.439047	0.002844	250.821	1.10188	0.733238	0.002754	5.02538	0.034192	1499.79	0.06559	214.898	0.131054
31	602/jjack	Orange	2011-04-21	30	1899-12-31 11:37:00	co2 sat	wet	42.7615	0.3299	0.25141	0.002894	950.373	4.20662	0.738378	0.003172	4.79765	0.039432	1499.56	0.066868	249.393	0.61541
31	602/jjack	Orange	2011-04-21	30	1899-12-31 11:37:00	light sat	wet	29.4148	0.413198	0.666251	0.003534	261.54	1.19678	0.740313	0.003212	7.60243	0.030492	1500.28	0.067926	216.849	0.484106
43	602/cheung	Green	2011-04-21	30	1899-12-31 11:58:00	co2 sat	dry	31.3692	0.218992	0.23494	0.001576	1026.2	2.06036	0.794259	0.0016	4.19644	0.036756	1499.84	0.054004	1195.3	5.79834
43	602/cheung	Green	2011-04-21	30	1899-12-31 11:58:00	light sat	dry	12.8743	0.411566	0.244858	0.006592	286.435	4.06364	0.733595	0.009334	4.11021	0.083432	1502.15	1.2167	590.438	33.9407
46	602/cheung	Green	2011-04-21	30	1899-12-31 10:23:00	co2 sat	wet	33.8129	0.51725	0.702503	0.007718	1218.41	5.81614	0.908233	0.001728	8.00814	0.079722	1499.31	0.061336	231.065	0.53678
46	602/cheung	Green	2011-04-21	30	1899-12-31 10:23:00	light sat	wet	29.1196	0.510964	1.20422	0.013344	331.194	1.96604	0.848952	0.00236	8.80403	0.11506	1499.86	0.092252	241.754	0.600218
52	602/cheung	Green	2011-04-21	30	1899-12-31 12:17:00	co2 sat	wet	36.4113	0.267844	0.235843	0.002562	975.077	3.3442	0.760472	0.00268	4.5713	0.045302	1500.11	0.07611	1089.04	7.18443
52	602/cheung	Green	2011-04-21	30	1899-12-31 12:17:00	light sat	wet	20.6494	0.492436	0.383548	0.00314	265.354	3.22992	0.713341	0.007294	5.69581	0.044408	1499.76	0.102154	1296.68	9.61471
57	602/cheung	Green	2011-04-21	30	1899-12-31 09:59:00	co2 sat	dry	34.3807	0.415766	0.2194	0.00617	992.971	7.04921	0.755018	0.00543	3.93363	0.095738	1500.41	0.053902	376.901	2.2076
57	602/cheung	Green	2011-04-21	30	1899-12-31 09:59:00	light sat	dry	19.2504	0.196538	0.249661	0.004764	226.124	2.21198	0.607868	0.005866	3.44286	0.06673	1499.33	0.031532	310.77	0.479818
