# Supplementary material for: A Rootstock Provides Water Conservation for a Grafted Commercial Tomato (Solanum lycopersicum L.) Line in Response to Mild-Drought Conditions: A Focus on Vegetative Growth and Photosynthetic Parameters
Source: PLoS One. 2014 Dec 22;9(12):e115380. doi: 10.1371/journal.pone.0115380 (PMC4274011; doi:10.1371/journal.pone.0115380)
Supplement: S11 Data — Photosynthesis and water potential – Fig. 6. (XLS) [file pone.0115380.s011.xls]

## Sheet: Sheet1
Author	Erik T Nilsen, Department of Biologicl Sciences, Virginia Tech, USA
Journal	PlosOne
Title	A rootstock provides water conservation for a grafted commercial tomato (Solanum
	lycopersicum L.) line in response to mild-drought conditions: A focus on vegetative
	growth and photosynthetic parameters.
Data Set	Photosynthesis and water potential data set (Units = micromol CO2 m^-2 s^-1
Reference	Figure 6
Color references: Green = BHN602/Cheung Gang; Yellow =BHN602 ; Orange = BHN602/jjack
max = light saturated photosynthesis; sat = light and CO2 saturated
Date	Day #	Time	Color	Plant #	wet or dry	Max or Sat	PSI	Mpa	Pn
2011-04-12	21	1899-12-31 10:38:00	Green	57	dry	max	90	-0.620528	22.2
2011-04-14	23	1899-12-31 11:47:00	Green	43	dry	max	150	-1.03421	24.9
2011-04-14	23	1899-12-31 12:02:00	Green	41	wet	max	110	-0.758424	27.6
2011-04-14	23	1899-12-31 14:00:00	Green	58	dry	max	110	-0.758424	17.1
2011-04-14	23	1899-12-31 14:41:00	Green	50	wet	max	100	-0.689476	17.7
2011-04-14	23	1899-12-31 16:20:00	Green	45	dry	max	125	-0.861845	11.2
2011-04-14	23	1899-12-31 16:35:00	Green	52	wet	max	130	-0.896319	21.3
2011-04-15	24	1899-12-31 10:48:00	Green	54	wet	max	85	-0.586055	20
2011-04-15	24	1899-12-31 10:45:00	Green	56	dry	max	150	-1.03421	15.3
2011-04-15	24	1899-12-31 11:45:00	Green	56	dry	max	105	-0.72395	15.25
2011-04-15	24	1899-12-31 13:35:00	Green	50	wet	max	100	-0.689476	26.7
2011-04-15	24	1899-12-31 13:55:00	Green	43	dry	max	100	-0.689476	22.3
2011-04-15	24	1899-12-31 16:16:00	Green	16	dry	max	110	-0.758424	24.1
2011-04-16	25	1899-12-31 10:50:00	Green	45	dry	max	85	-0.586055	23.5
2011-04-16	25	1899-12-31 11:17:00	Green	54	wet	max	80	-0.551581	25.5
2011-04-16	25	1899-12-31 13:20:00	Green	56	dry	max	150	-1.03421	25.7
2011-04-16	25	1899-12-31 13:47:00	Green	41	wet	max	90	-0.620528	26.9
2011-04-16	25	1899-12-31 16:05:00	Green	48	dry	max	130	-0.896319	20.2
2011-04-16	25	1899-12-31 16:30:00	Green	53	wet	max	85	-0.586055	22
2011-04-17	26	1899-12-31 10:29:00	Green	45	dry	max	160	-1.10316	16
2011-04-17	26	1899-12-31 10:50:00	Green	53	wet	max	105	-0.72395	20
2011-04-17	26	1899-12-31 12:55:00	Green	60	dry	max	140	-0.965266	18
2011-04-17	26	1899-12-31 13:16:00	Green	41	wet	max	120	-0.827371	25
2011-04-17	26	1899-12-31 14:25:00	Green	56	dry	max	175	-1.20658	3.5
2011-04-17	26	1899-12-31 14:47:00	Green	47	wet	max	125	-0.861845	16.5
2011-04-18	27	1899-12-31 11:09:00	Green	48	dry	max	155	-1.06869	10
2011-04-18	27	1899-12-31 11:28:00	Green	52	wet	max	100	-0.689476	25.5
2011-04-18	27	1899-12-31 13:11:00	Green	57	dry	max	200	-1.37895	1.5
2011-04-18	27	1899-12-31 13:34:00	Green	46	wet	max	120	-0.827371	22
2011-04-18	27	1899-12-31 15:24:00	Green	43	dry	max	180	-1.24106	2.5
2011-04-18	27	1899-12-31 15:41:00	Green	50	wet	max	115	-0.792897	15
2011-04-19	28	1899-12-31 09:32:00	Green	59	dry	max	150	-1.03421	9
2011-04-19	28	1899-12-31 09:59:00	Green	49	wet	max	100	-0.689476	25
2011-04-19	28	1899-12-31 11:45:00	Green	55	dry	max	190	-1.31	7.5
2011-04-19	28	1899-12-31 12:00:00	Green	42	wet	max	100	-0.689476	22
2011-04-19	28	1899-12-31 14:17:00	Green	45	dry	max	170	-1.17211	6.5
2011-04-19	28	1899-12-31 14:50:00	Green	54	wet	max	80	-0.551581	23
2011-04-20	29	1899-12-31 11:51:00	Green	58	dry	max	85	-0.586055	23
2011-04-20	29	1899-12-31 12:16:00	Green	47	wet	max	90	-0.620528	24
2011-04-20	29	1899-12-31 14:17:00	Green	60	dry	max	140	-0.965266	17
2011-04-20	29	1899-12-31 14:45:00	Green	44	wet	max	130	-0.896319	20
2011-04-20	29	1899-12-31 16:59:00	Green	56	dry	max	140	-0.965266	20
2011-04-20	29	1899-12-31 17:25:00	Green	41	wet	max	100	-0.689476	18
2011-04-21	30	1899-12-31 09:59:00	Green	57	dry	max	110	-0.758424	15
2011-04-21	30	1899-12-31 10:23:00	Green	46	wet	max	105	-0.72395	28
2011-04-21	30	1899-12-31 11:58:00	Green	43	dry	max	125	-0.861845	15
2011-04-21	30	1899-12-31 12:17:00	Green	52	wet	max	95	-0.655002	19
2011-04-21	30	1899-12-31 14:27:00	Green	48	dry	max	150	-1.03421	22
2011-04-21	30	1899-12-31 14:48:00	Green	53	wet	max	100	-0.689476	20
2011-04-12	21	1899-12-31 13:20:00	Orange	32	dry	max	90	-0.620528	26.8
2011-04-12	21	1899-12-31 15:34:00	Orange	34	wet	max	60	-0.413686	22.9
2011-04-14	23	1899-12-31 10:30:00	Orange	40	dry	max	115	-0.792897	17.6
2011-04-14	23	1899-12-31 10:50:00	Orange	21	wet	max	115	-0.792897	8.5
2011-04-14	23	1899-12-31 12:21:00	Orange	36	dry	max	120	-0.827371	15.8
2011-04-14	23	1899-12-31 12:38:00	Orange	34	wet	max	125	-0.861845	22.3
2011-04-14	23	1899-12-31 15:00:00	Orange	22	dry	max	90	-0.620528	18.2
2011-04-14	23	1899-12-31 15:22:00	Orange	33	wet	max	130	-0.896319	19.7
2011-04-15	24	1899-12-31 11:40:00	Orange	22	dry	max	90	-0.620528	17.3
2011-04-15	24	1899-12-31 12:54:00	Orange	22	dry	max	130	-0.896319	17.4
2011-04-15	24	1899-12-31 13:08:00	Orange	33	wet	max	120	-0.827371	24
2011-04-15	24	1899-12-31 15:24:00	Orange	34	wet	max	100	-0.689476	25.4
2011-04-15	24	1899-12-31 15:52:00	Orange	35	dry	max	95	-0.655002	23.7
2011-04-16	25	1899-12-31 11:44:00	Orange	27	dry	max	70	-0.482633	23.7
2011-04-16	25	1899-12-31 12:07:00	Orange	30	wet	max	40	-0.27579	17.3
2011-04-16	25	1899-12-31 14:10:00	Orange	39	dry	max	120	-0.827371	25.9
2011-04-16	25	1899-12-31 14:40:00	Orange	33	wet	max	135	-0.930793	25.5
2011-04-16	25	1899-12-31 16:50:00	Orange	37	dry	max	170	-1.17211	9.1
2011-04-16	25	1899-12-31 17:15:00	Orange	31	wet	max	95	-0.655002	10.74
2011-04-17	26	1899-12-31 11:18:00	Orange	38	dry	max	150	-1.03421	16.5
2011-04-17	26	1899-12-31 11:45:00	Orange	29	wet	max	110	-0.758424	27
2011-04-17	26	1899-12-31 13:40:00	Orange	37	dry	max	190	-1.31	2.1
2011-04-17	26	1899-12-31 14:05:00	Orange	30	wet	max	140	-0.965266	23
2011-04-17	26	1899-12-31 15:55:00	Orange	32	dry	max	110	-0.758424	15
2011-04-17	26	1899-12-31 16:25:00	Orange	25	wet	max	110	-0.758424	20
2011-04-18	27	1899-12-31 10:25:00	Orange	39	dry	max	140	-0.965266	13.5
2011-04-18	27	1899-12-31 10:45:00	Orange	21	wet	max	100	-0.689476	27
2011-04-18	27	1899-12-31 12:30:00	Orange	36	dry	max	175	-1.20658	11
2011-04-18	27	1899-12-31 12:50:00	Orange	31	wet	max	125	-0.861845	17
2011-04-18	27	1899-12-31 14:37:00	Orange	38	dry	max	175	-1.20658	1.5
2011-04-18	27	1899-12-31 15:00:00	Orange	33	wet	max	145	-0.99974	17
2011-04-19	28	1899-12-31 10:19:00	Orange	22	dry	max	175	-1.20658	14
2011-04-19	28	1899-12-31 10:37:00	Orange	26	wet	max	110	-0.758424	26
2011-04-19	28	1899-12-31 12:30:00	Orange	35	dry	max	180	-1.24106	16
2011-04-19	28	1899-12-31 12:55:00	Orange	24	wet	max	125	-0.861845	18
2011-04-19	28	1899-12-31 15:16:00	Orange	32	dry	max	120	-0.827371	6
2011-04-19	28	1899-12-31 15:36:00	Orange	34	wet	max	100	-0.689476	19
2011-04-20	29	1899-12-31 09:55:00	Orange	27	dry	max	90	-0.620528	18
2011-04-20	29	1899-12-31 10:32:00	Orange	29	wet	max	100	-0.689476	24
2011-04-20	29	1899-12-31 12:37:00	Orange	40	dry	max	125	-0.861845	26
2011-04-20	29	1899-12-31 13:06:00	Orange	28	wet	max	125	-0.861845	18
2011-04-20	29	1899-12-31 15:10:00	Orange	37	dry	max	165	-1.13764	16
2011-04-20	29	1899-12-31 15:42:00	Orange	25	wet	max	110	-0.758424	25
2011-04-21	30	1899-12-31 11:37:00	Orange	31	wet	max	110	-0.758424	28
2011-04-21	30	1899-12-31 13:25:00	Orange	36	dry	max	150	-1.03421	23
2011-04-21	30	1899-12-31 13:53:00	Orange	30	wet	max	120	-0.827371	24
2011-04-21	30	1899-12-31 16:02:00	Orange	39	dry	max	130	-0.896319	10
2011-04-21	30	1899-12-31 16:23:00	Orange	21	wet	max	105	-0.72395	23
2011-04-12	21	1899-12-31 15:55:00	Yellow	14	wet	max	100	-0.689476	27.2
2011-04-14	23	1899-12-31 11:10:00	Yellow	15	dry	max	130	-0.896319	19.7
2011-04-14	23	1899-12-31 11:30:00	Yellow	9	wet	max	145	-0.99974	22.9
2011-04-14	23	1899-12-31 13:55:00	Yellow	4	wet	max	130	-0.896319	15.7
2011-04-14	23	1899-12-31 15:38:00	Yellow	19	dry	max	125	-0.861845	11.8
2011-04-14	23	1899-12-31 16:00:00	Yellow	2	wet	max	90	-0.620528	15.8
2011-04-15	24	1899-12-31 11:35:00	Yellow	19	dry	max	100	-0.689476	18.3
2011-04-15	24	1899-12-31 12:06:00	Yellow	19	dry	max	150	-1.03421	18.3
2011-04-15	24	1899-12-31 12:16:00	Yellow	11	wet	max	105	-0.72395	29.2
2011-04-15	24	1899-12-31 14:32:00	Yellow	1	wet	max	95	-0.655002	28.4
2011-04-15	24	1899-12-31 14:57:00	Yellow	5	dry	max	100	-0.689476	22.8
2011-04-16	25	1899-12-31 10:05:00	Yellow	15	dry	max	90	-0.620528	17.9
2011-04-16	25	1899-12-31 10:30:00	Yellow	11	wet	max	70	-0.482633	30.1
2011-04-16	25	1899-12-31 12:37:00	Yellow	18	dry	max	135	-0.930793	12.8
2011-04-16	25	1899-12-31 13:00:00	Yellow	1	wet	max	80	-0.551581	18.8
2011-04-16	25	1899-12-31 15:07:00	Yellow	5	dry	max	140	-0.965266	26.6
2011-04-16	25	1899-12-31 15:37:00	Yellow	8	wet	max	80	-0.551581	22.2
2011-04-17	26	1899-12-31 09:42:00	Yellow	15	dry	max	160	-1.10316	15
2011-04-17	26	1899-12-31 10:06:00	Yellow	11	wet	max	90	-0.620528	26
2011-04-17	26	1899-12-31 12:05:00	Yellow	18	dry	max	180	-1.24106	10
2011-04-17	26	1899-12-31 12:30:00	Yellow	1	wet	max	140	-0.965266	20
2011-04-17	26	1899-12-31 15:07:00	Yellow	10	dry	max	175	-1.20658	4.5
2011-04-17	26	1899-12-31 15:28:00	Yellow	9	wet	max	115	-0.792897	19.5
2011-04-18	27	1899-12-31 11:47:00	Yellow	20	dry	max	180	-1.24106	6.5
2011-04-18	27	1899-12-31 12:07:00	Yellow	3	wet	max	115	-0.792897	25
2011-04-18	27	1899-12-31 13:59:00	Yellow	5	dry	max	180	-1.24106	3.5
2011-04-18	27	1899-12-31 14:15:00	Yellow	8	wet	max	95	-0.655002	23
2011-04-18	27	1899-12-31 16:03:00	Yellow	17	dry	max	200	-1.37895	2.5
2011-04-18	27	1899-12-31 16:19:00	Yellow	4	wet	max	70	-0.482633	17.5
2011-04-19	28	1899-12-31 11:00:00	Yellow	6	dry	max	160	-1.10316	2.5
2011-04-19	28	1899-12-31 11:28:00	Yellow	2	wet	max	125	-0.861845	25
2011-04-19	28	1899-12-31 13:15:00	Yellow	15	dry	max	160	-1.10316	6.5
2011-04-19	28	1899-12-31 13:46:00	Yellow	13	wet	max	110	-0.758424	15
2011-04-19	28	1899-12-31 16:00:00	Yellow	18	dry	max	225	-1.55132	3
2011-04-19	28	1899-12-31 16:30:00	Yellow	12	wet	max	80	-0.551581	20
2011-04-20	29	1899-12-31 10:59:00	Yellow	10	dry	max	130	-0.896319	12
2011-04-20	29	1899-12-31 11:23:00	Yellow	11	wet	max	95	-0.655002	25
2011-04-20	29	1899-12-31 13:27:00	Yellow	16	dry	max	135	-0.930793	12
2011-04-20	29	1899-12-31 13:55:00	Yellow	9	wet	max	130	-0.896319	19
2011-04-20	29	1899-12-31 16:04:00	Yellow	20	dry	max	110	-0.758424	19
2011-04-20	29	1899-12-31 16:31:00	Yellow	14	wet	max	105	-0.72395	14
2011-04-21	30	1899-12-31 10:42:00	Yellow	19	dry	max	150	-1.03421	16
2011-04-21	30	1899-12-31 11:02:00	Yellow	8	wet	max	105	-0.72395	23
2011-04-21	30	1899-12-31 12:34:00	Yellow	5	dry	max	125	-0.861845	22
2011-04-21	30	1899-12-31 13:06:00	Yellow	1	wet	max	110	-0.758424	26
2011-04-21	30	1899-12-31 15:14:00	Yellow	17	dry	max	125	-0.861845	10
2011-04-21	30	1899-12-31 15:40:00	Yellow	4	wet	max	100	-0.689476	15
2011-04-12	21	1899-12-31 14:24:00	Green	47	wet	sat	90	-0.620528	26.7
2011-04-12	21	1899-12-31 14:24:00	Green	47	wet	sat	90	-0.620528	36.6
2011-04-12	21	1899-12-31 10:38:00	Green	57	dry	sat	90	-0.620528	31.7
2011-04-14	23	1899-12-31 11:47:00	Green	43	dry	sat	150	-1.03421	41.5
2011-04-14	23	1899-12-31 12:02:00	Green	41	wet	sat	110	-0.758424	39.7
2011-04-14	23	1899-12-31 14:00:00	Green	58	dry	sat	110	-0.758424	31.6
2011-04-14	23	1899-12-31 14:41:00	Green	50	wet	sat	100	-0.689476	34
2011-04-14	23	1899-12-31 16:20:00	Green	45	dry	sat	125	-0.861845	30.6
2011-04-14	23	1899-12-31 16:35:00	Green	52	wet	sat	130	-0.896319	33.6
2011-04-15	24	1899-12-31 10:48:00	Green	54	wet	sat	85	-0.586055	30.8
2011-04-15	24	1899-12-31 10:45:00	Green	56	dry	sat	150	-1.03421	28.8
2011-04-15	24	1899-12-31 11:45:00	Green	56	dry	sat	105	-0.72395	28.8
2011-04-15	24	1899-12-31 13:35:00	Green	50	wet	sat	100	-0.689476	37.8
2011-04-15	24	1899-12-31 13:55:00	Green	43	dry	sat	100	-0.689476	31.6
2011-04-15	24	1899-12-31 16:16:00	Green	16	dry	sat	110	-0.758424	38
2011-04-16	25	1899-12-31 10:50:00	Green	45	dry	sat	85	-0.586055	38.4
2011-04-16	25	1899-12-31 11:17:00	Green	54	wet	sat	80	-0.551581	35.4
2011-04-16	25	1899-12-31 13:20:00	Green	56	dry	sat	150	-1.03421	35.1
2011-04-16	25	1899-12-31 13:47:00	Green	41	wet	sat	90	-0.620528	39.4
2011-04-16	25	1899-12-31 16:05:00	Green	48	dry	sat	130	-0.896319	37.8
2011-04-16	25	1899-12-31 16:30:00	Green	53	wet	sat	85	-0.586055	35.4
2011-04-17	26	1899-12-31 10:29:00	Green	45	dry	sat	160	-1.10316	35
2011-04-17	26	1899-12-31 10:50:00	Green	53	wet	sat	105	-0.72395	38
2011-04-17	26	1899-12-31 12:55:00	Green	60	dry	sat	140	-0.965266	38
2011-04-17	26	1899-12-31 13:16:00	Green	41	wet	sat	120	-0.827371	40
2011-04-17	26	1899-12-31 14:25:00	Green	56	dry	sat	175	-1.20658	7.5
2011-04-17	26	1899-12-31 14:47:00	Green	47	wet	sat	125	-0.861845	30
2011-04-18	27	1899-12-31 11:09:00	Green	48	dry	sat	155	-1.06869	27
2011-04-18	27	1899-12-31 11:28:00	Green	52	wet	sat	100	-0.689476	38
2011-04-18	27	1899-12-31 13:11:00	Green	57	dry	sat	200	-1.37895	21
2011-04-18	27	1899-12-31 13:34:00	Green	46	wet	sat	120	-0.827371	35
2011-04-18	27	1899-12-31 15:24:00	Green	43	dry	sat	180	-1.24106	27
2011-04-18	27	1899-12-31 15:41:00	Green	50	wet	sat	115	-0.792897	35
2011-04-19	28	1899-12-31 09:32:00	Green	59	dry	sat	150	-1.03421	15
2011-04-19	28	1899-12-31 09:59:00	Green	49	wet	sat	100	-0.689476	34
2011-04-19	28	1899-12-31 11:45:00	Green	55	dry	sat	190	-1.31	19
2011-04-19	28	1899-12-31 12:00:00	Green	42	wet	sat	100	-0.689476	33
2011-04-19	28	1899-12-31 14:17:00	Green	45	dry	sat	170	-1.17211	13
2011-04-19	28	1899-12-31 14:50:00	Green	54	wet	sat	80	-0.551581	35
2011-04-20	29	1899-12-31 11:51:00	Green	58	dry	sat	85	-0.586055	35
2011-04-20	29	1899-12-31 12:16:00	Green	47	wet	sat	90	-0.620528	33
2011-04-20	29	1899-12-31 14:17:00	Green	60	dry	sat	140	-0.965266	34
2011-04-20	29	1899-12-31 14:45:00	Green	44	wet	sat	130	-0.896319	40
2011-04-20	29	1899-12-31 16:59:00	Green	56	dry	sat	140	-0.965266	39
2011-04-20	29	1899-12-31 17:25:00	Green	41	wet	sat	100	-0.689476	30
2011-04-21	30	1899-12-31 09:59:00	Green	57	dry	sat	110	-0.758424	28
2011-04-21	30	1899-12-31 10:23:00	Green	46	wet	sat	105	-0.72395	35
2011-04-21	30	1899-12-31 11:58:00	Green	43	dry	sat	125	-0.861845	30
2011-04-21	30	1899-12-31 12:17:00	Green	52	wet	sat	95	-0.655002	36
2011-04-21	30	1899-12-31 14:27:00	Green	48	dry	sat	150	-1.03421	38
2011-04-21	30	1899-12-31 14:48:00	Green	53	wet	sat	100	-0.689476	38
2011-04-12	21	1899-12-31 13:20:00	Orange	32	dry	sat	90	-0.620528	35.6
2011-04-12	21	1899-12-31 15:34:00	Orange	34	wet	sat	60	-0.413686	32.8
2011-04-14	23	1899-12-31 10:30:00	Orange	40	dry	sat	115	-0.792897	20.3
2011-04-14	23	1899-12-31 10:50:00	Orange	21	wet	sat	115	-0.792897	26
2011-04-14	23	1899-12-31 12:21:00	Orange	36	dry	sat	120	-0.827371	28.9
2011-04-14	23	1899-12-31 12:38:00	Orange	34	wet	sat	125	-0.861845	36.1
2011-04-14	23	1899-12-31 15:00:00	Orange	22	dry	sat	90	-0.620528	33.6
2011-04-14	23	1899-12-31 15:22:00	Orange	33	wet	sat	130	-0.896319	35
2011-04-15	24	1899-12-31 11:40:00	Orange	22	dry	sat	90	-0.620528	27
2011-04-15	24	1899-12-31 12:54:00	Orange	22	dry	sat	130	-0.896319	27
2011-04-15	24	1899-12-31 13:08:00	Orange	33	wet	sat	120	-0.827371	34.2
2011-04-15	24	1899-12-31 15:24:00	Orange	34	wet	sat	100	-0.689476	37
2011-04-15	24	1899-12-31 15:52:00	Orange	35	dry	sat	95	-0.655002	35.2
2011-04-16	25	1899-12-31 11:44:00	Orange	27	dry	sat	70	-0.482633	22
2011-04-16	25	1899-12-31 12:07:00	Orange	30	wet	sat	40	-0.27579	23.6
2011-04-16	25	1899-12-31 14:10:00	Orange	39	dry	sat	120	-0.827371	38.7
2011-04-16	25	1899-12-31 14:40:00	Orange	33	wet	sat	135	-0.930793	33.4
2011-04-16	25	1899-12-31 16:50:00	Orange	37	dry	sat	170	-1.17211	15.9
2011-04-16	25	1899-12-31 17:15:00	Orange	31	wet	sat	95	-0.655002	38.6
2011-04-17	26	1899-12-31 11:18:00	Orange	38	dry	sat	150	-1.03421	27.5
2011-04-17	26	1899-12-31 11:45:00	Orange	29	wet	sat	110	-0.758424	39
2011-04-17	26	1899-12-31 13:40:00	Orange	37	dry	sat	190	-1.31	4.3
2011-04-17	26	1899-12-31 14:05:00	Orange	30	wet	sat	140	-0.965266	41
2011-04-17	26	1899-12-31 15:55:00	Orange	32	dry	sat	110	-0.758424	37
2011-04-17	26	1899-12-31 16:25:00	Orange	25	wet	sat	110	-0.758424	38.5
2011-04-18	27	1899-12-31 10:25:00	Orange	39	dry	sat	140	-0.965266	28
2011-04-18	27	1899-12-31 10:45:00	Orange	21	wet	sat	100	-0.689476	36.5
2011-04-18	27	1899-12-31 12:30:00	Orange	36	dry	sat	175	-1.20658	32
2011-04-18	27	1899-12-31 12:50:00	Orange	31	wet	sat	125	-0.861845	33
2011-04-18	27	1899-12-31 14:37:00	Orange	38	dry	sat	175	-1.20658	27
2011-04-18	27	1899-12-31 15:00:00	Orange	33	wet	sat	145	-0.99974	35.5
2011-04-19	28	1899-12-31 10:19:00	Orange	22	dry	sat	175	-1.20658	33
2011-04-19	28	1899-12-31 10:37:00	Orange	26	wet	sat	110	-0.758424	38
2011-04-19	28	1899-12-31 12:30:00	Orange	35	dry	sat	180	-1.24106	25
2011-04-19	28	1899-12-31 12:55:00	Orange	24	wet	sat	125	-0.861845	33
2011-04-19	28	1899-12-31 15:16:00	Orange	32	dry	sat	120	-0.827371	30
2011-04-19	28	1899-12-31 15:36:00	Orange	34	wet	sat	100	-0.689476	37
2011-04-20	29	1899-12-31 09:55:00	Orange	27	dry	sat	90	-0.620528	28
2011-04-20	29	1899-12-31 10:32:00	Orange	29	wet	sat	100	-0.689476	39
2011-04-20	29	1899-12-31 12:37:00	Orange	40	dry	sat	125	-0.861845	42
2011-04-20	29	1899-12-31 13:06:00	Orange	28	wet	sat	125	-0.861845	36
2011-04-20	29	1899-12-31 15:10:00	Orange	37	dry	sat	165	-1.13764	35
2011-04-20	29	1899-12-31 15:42:00	Orange	25	wet	sat	110	-0.758424	36
2011-04-21	30	1899-12-31 11:37:00	Orange	31	wet	sat	110	-0.758424	42
2011-04-21	30	1899-12-31 13:25:00	Orange	36	dry	sat	150	-1.03421	37
2011-04-21	30	1899-12-31 13:53:00	Orange	30	wet	sat	120	-0.827371	36
2011-04-21	30	1899-12-31 16:02:00	Orange	39	dry	sat	130	-0.896319	30
2011-04-21	30	1899-12-31 16:23:00	Orange	21	wet	sat	105	-0.72395	38
2011-04-12	21	1899-12-31 15:55:00	Yellow	14	wet	sat	100	-0.689476	33.6
2011-04-14	23	1899-12-31 11:10:00	Yellow	15	dry	sat	130	-0.896319	29.9
2011-04-14	23	1899-12-31 11:30:00	Yellow	9	wet	sat	145	-0.99974	44.9
2011-04-14	23	1899-12-31 13:55:00	Yellow	4	wet	sat	130	-0.896319	24.7
2011-04-14	23	1899-12-31 15:38:00	Yellow	19	dry	sat	125	-0.861845	27.7
2011-04-14	23	1899-12-31 16:00:00	Yellow	2	wet	sat	90	-0.620528	32.07
2011-04-15	24	1899-12-31 11:35:00	Yellow	19	dry	sat	100	-0.689476	27.1
2011-04-15	24	1899-12-31 12:06:00	Yellow	19	dry	sat	150	-1.03421	27.6
2011-04-15	24	1899-12-31 12:16:00	Yellow	11	wet	sat	105	-0.72395	43.5
2011-04-15	24	1899-12-31 14:32:00	Yellow	1	wet	sat	95	-0.655002	41.2
2011-04-15	24	1899-12-31 14:57:00	Yellow	5	dry	sat	100	-0.689476	35.4
2011-04-16	25	1899-12-31 10:05:00	Yellow	15	dry	sat	90	-0.620528	34.1
2011-04-16	25	1899-12-31 10:30:00	Yellow	11	wet	sat	70	-0.482633	38.3
2011-04-16	25	1899-12-31 12:37:00	Yellow	18	dry	sat	135	-0.930793	29
2011-04-16	25	1899-12-31 13:00:00	Yellow	1	wet	sat	80	-0.551581	31.2
2011-04-16	25	1899-12-31 15:07:00	Yellow	5	dry	sat	140	-0.965266	41.1
2011-04-16	25	1899-12-31 15:37:00	Yellow	8	wet	sat	80	-0.551581	37.1
2011-04-17	26	1899-12-31 09:42:00	Yellow	15	dry	sat	160	-1.10316	35
2011-04-17	26	1899-12-31 10:06:00	Yellow	11	wet	sat	90	-0.620528	37
2011-04-17	26	1899-12-31 12:05:00	Yellow	18	dry	sat	180	-1.24106	12
2011-04-17	26	1899-12-31 12:30:00	Yellow	1	wet	sat	140	-0.965266	39
2011-04-17	26	1899-12-31 15:07:00	Yellow	10	dry	sat	175	-1.20658	18
2011-04-17	26	1899-12-31 15:28:00	Yellow	9	wet	sat	115	-0.792897	35
2011-04-18	27	1899-12-31 11:47:00	Yellow	20	dry	sat	180	-1.24106	13
2011-04-18	27	1899-12-31 12:07:00	Yellow	3	wet	sat	115	-0.792897	36
2011-04-18	27	1899-12-31 13:59:00	Yellow	5	dry	sat	180	-1.24106	27
2011-04-18	27	1899-12-31 14:15:00	Yellow	8	wet	sat	95	-0.655002	37
2011-04-18	27	1899-12-31 16:03:00	Yellow	17	dry	sat	200	-1.37895	12.8
2011-04-18	27	1899-12-31 16:19:00	Yellow	4	wet	sat	70	-0.482633	37
2011-04-19	28	1899-12-31 11:00:00	Yellow	6	dry	sat	160	-1.10316	28
2011-04-19	28	1899-12-31 11:28:00	Yellow	2	wet	sat	125	-0.861845	40
2011-04-19	28	1899-12-31 13:15:00	Yellow	15	dry	sat	160	-1.10316	8
2011-04-19	28	1899-12-31 13:46:00	Yellow	13	wet	sat	110	-0.758424	32
2011-04-19	28	1899-12-31 16:00:00	Yellow	18	dry	sat	225	-1.55132	6.5
2011-04-19	28	1899-12-31 16:30:00	Yellow	12	wet	sat	80	-0.551581	39
2011-04-20	29	1899-12-31 10:59:00	Yellow	10	dry	sat	130	-0.896319	35
2011-04-20	29	1899-12-31 11:23:00	Yellow	11	wet	sat	95	-0.655002	38
2011-04-20	29	1899-12-31 13:27:00	Yellow	16	dry	sat	135	-0.930793	34
2011-04-20	29	1899-12-31 13:55:00	Yellow	9	wet	sat	130	-0.896319	33
2011-04-20	29	1899-12-31 16:04:00	Yellow	20	dry	sat	110	-0.758424	36
2011-04-20	29	1899-12-31 16:31:00	Yellow	14	wet	sat	105	-0.72395	36
2011-04-21	30	1899-12-31 10:42:00	Yellow	19	dry	sat	150	-1.03421	34
2011-04-21	30	1899-12-31 11:02:00	Yellow	8	wet	sat	105	-0.72395	33
2011-04-21	30	1899-12-31 12:34:00	Yellow	5	dry	sat	125	-0.861845	39
2011-04-21	30	1899-12-31 13:06:00	Yellow	1	wet	sat	110	-0.758424	36
2011-04-21	30	1899-12-31 15:14:00	Yellow	17	dry	sat	125	-0.861845	35
2011-04-21	30	1899-12-31 15:40:00	Yellow	4	wet	sat	100	-0.689476	35
